# Supplementary material for: Potent human neutralizing antibodies against Nipah virus derived from two ancestral antibody heavy chains
Source: Nat Commun. 2024 Apr 6;15:2987. doi: 10.1038/s41467-024-47213-8 (PMC10998907; doi:10.1038/s41467-024-47213-8)
Supplement: Supplementary file 4 — Source Data [file 41467_2024_47213_MOESM4_ESM.xlsx]

## Sheet: Figure 1a
Figure 1	Identification of two neutralizing antibodies from the phage-display library
Fig 1a	The binding of Fab clones to NiV-RBP
	Coat	MAb Concentration (μg/ml)	50	10	2	0.5	0.125	0.03125	0.0078125	0.00195312
Exp1	NiV-RBP	Fab NiV41	3.5175	3.5155	3.4975	3.3179	1.1004	0.1449	0.0901	0.0913
		Fab NiV42	3.5505	3.546	3.5626	3.5117	2.4638	0.2078	0.09	0.1173
	BSA	Fab NiV41	0.1097	0.0892	0.0864	0.0898	0.0888	0.0964	0.0864	0.0839
		Fab NiV42	0.0906	0.0907	0.119	0.0914	0.0904	0.0892	0.0955	0.1031
	Coat	MAb Concentration (μg/ml)	50	10	2.5	0.625	0.15625	0.0390625	0.00976562	0.00244141
Exp2	NiV-RBP	Fab NiV41	3.5416	3.5455	3.5074	3.3652	1.1629	0.1517	0.089	0.0852
		Fab NiV42	3.5912	3.5639	3.5783	3.5359	2.4412	0.2357	0.1055	0.1214
	BSA	Fab NiV41	0.1055	0.0913	0.0963	0.0866	0.0894	0.085	0.0868	0.1059
		Fab NiV42	0.0897	0.1018	0.1251	0.1225	0.0931	0.0922	0.1037	0.1325
	Coat	MAb Concentration (μg/ml)	50	10	2.5	0.625	0.15625	0.0390625	0.00976562	0.00244141
Exp3	NiV-RBP	Fab NiV41	3.5586	3.5666	3.5628	3.4883	1.4452	0.4437	0.1112	0.1114
		Fab NiV42	3.5794	3.6018	3.5859	3.5583	2.6917	0.488	0.105	0.0929
	BSA	Fab NiV41	0.0791	0.0782	0.0823	0.0799	0.101	0.09	0.0835	0.0762
		Fab NiV42	0.0806	0.0802	0.1006	0.0801	0.1008	0.0787	0.0837	0.0862

## Sheet: Figure 1b
Figure 1	Identification of two neutralizing antibodies from the phage-display library
Fig 1b	Kinetic binding of antibodies to RBPs
NiV-RBP vs NiV41										HeV-RBP vs NiV41												NiV-RBP vs NiV42										HeV-RBP vs NiV41
Concentration (nM)	666.7	666.7	222.2	222.2	74.1	74.1	24.7	24.7		Concentration (nM)	2000	2000	666.7	666.7	222.2	222.2	74.1	74.1	24.7	24.7		Concentration (nM)	33.3	33.3	11.1	11.1	3.7	3.7	1.2	1.2		Concentration (nM)	2000	2000	666.7	666.7	222.2	222.2	74.1	74.1	24.7	24.7
Time1	Data1	Fit1	Data1	Fit1	Data1	Fit1	Data1	Fit1		Time1	Data1	Fit1	Data1	Fit1	Data1	Fit1	Data1	Fit1	Data1	Fit1		Time1	Data1	Fit1	Data1	Fit1	Data1	Fit1	Data1	Fit1		Time1	Data1	Data1	Fit1	Data1	Fit1	Data1	Fit1	Data1	Fit1	Data1
0	0.00675178	0	0.000745544	0	0.00344615	0	0.00482595	0		0	0.00563956	0	0.00183154	0	0.00289839	0	0.000871359	0	0.0028351	0		0	0.00420248	0	0.00432745	0	-0.00204587	0	-0.00165306	0		0	-0.0286168	0	-0.0183489	0	-0.00960338	0	-0.00386237	0	-0.00239109	0
0.2	0.00829563	0.00220473	0.00163299	0.000836115	0.00395047	0.000339292	0.00498926	0.00011443		0.2	0.00624876	0.00104173	0.00193579	0.000282164	0.00261762	8.27695e-05	0.000403625	2.43313e-05	0.0020309	7.29694e-06		0.2	0.00482597	0.00125222	0.00451155	0.000385459	-0.00198429	0.000132821	-0.00176406	3.44609e-05		0.2	-0.00397401	0.00375951	-0.0101399	0.000865702	-0.00618018	4.59413e-08	0.00211234	0	-0.00238794	0
0.4	0.00997653	0.00440213	0.00248868	0.0016709	0.00388812	0.000678323	0.00466974	0.000228814		0.4	0.00711771	0.00207713	0.00222528	0.000563676	0.00255292	0.000165452	7.29088e-05	4.86472e-05	0.00163071	1.45902e-05		0.4	0.00570698	0.00250224	0.00424811	0.000770683	-0.00177752	0.000265612	-0.00192537	6.89183e-05		0.4	-0.000756712	0.00729099	-0.00888955	0.00170206	-0.00568618	9.18724e-08	0.00130127	0	-0.00215696	0
0.6	0.0124311	0.00659223	0.00343534	0.00250436	0.00425035	0.00101709	0.00488235	0.000343151		0.6	0.0082692	0.00310624	0.00282052	0.000844538	0.00279591	0.000248047	6.24438e-05	7.29476e-05	0.00123488	2.18799e-05		0.6	0.0064104	0.00375007	0.00385773	0.00115567	-0.00171828	0.000398372	-0.00212925	0.000103372		0.6	0.00260222	0.0106083	-0.00736284	0.00251006	-0.00558594	1.37793e-07	0.000968735	0	-0.00181679	0
0.8	0.0147705	0.00877505	0.00449578	0.0033365	0.00450263	0.0013556	0.00472243	0.00045744		0.8	0.00878766	0.00412911	0.0028749	0.00112475	0.00265475	0.000330556	-0.000136666	9.72327e-05	0.000470364	2.91659e-05		0.8	0.00780418	0.00499571	0.00432747	0.00154043	-0.000915633	0.000531103	-0.0015976	0.000137823		0.8	0.00671204	0.0137243	-0.0055044	0.00329068	-0.00479232	1.83704e-07	0.00124675	0	-0.000964855	0
1	0.0175588	0.0109506	0.00561435	0.00416732	0.00488531	0.00169385	0.00470278	0.000571683		1	0.00995073	0.00514576	0.00387557	0.00140432	0.00282331	0.000412977	6.02048e-05	0.000121502	0.000347278	3.64483e-05		1	0.00917933	0.00623917	0.00448219	0.00192495	-0.000786636	0.000663803	-0.00186181	0.00017227		1	0.0108633	0.0166514	-0.003496	0.00404483	-0.00418461	2.29604e-07	0.00125444	0	-0.000767089	0
1.2	0.0197469	0.0131189	0.00630488	0.00499682	0.00444756	0.00203184	0.00435306	0.000685879		1.2	0.0107248	0.00615624	0.0040253	0.00168324	0.00288801	0.000495312	-8.81398e-05	0.000145757	3.02381e-05	4.37271e-05		1.2	0.0105407	0.00748044	0.00479447	0.00230923	-0.000130551	0.000796473	-0.0016004	0.000206714		1.2	0.0146899	0.0194009	-0.00142364	0.00477342	-0.0036553	2.75495e-07	0.00102597	0	-0.000323997	0
1.4	0.0223587	0.0152801	0.00724573	0.005825	0.00463796	0.00236956	0.00398759	0.000800027		1.4	0.0115552	0.00716058	0.00369554	0.00196151	0.00243658	0.00057756	-0.000602758	0.000169996	-0.000512368	5.10022e-05		1.4	0.0115377	0.00871953	0.00441201	0.00269328	-0.000779585	0.000929113	-0.00179976	0.000241154		1.4	0.0187433	0.0219837	0.000124622	0.00547731	-0.00318836	3.21375e-07	0.000679243	0	-0.000263145	0
1.6	0.0251291	0.017434	0.00782281	0.00665187	0.00444362	0.00270703	0.00366384	0.000914129		1.6	0.0124089	0.00815883	0.00358513	0.00223914	0.00225389	0.000659721	-0.000640137	0.000194219	-0.000895315	5.82737e-05		1.6	0.012962	0.00995645	0.00462313	0.0030771	-0.000749379	0.00106172	-0.00160101	0.000275591		1.6	0.0229014	0.0244098	0.00229305	0.00615734	-0.00202793	3.67244e-07	0.000480238	0	0.000210013	0
1.8	0.0278216	0.0195808	0.00870151	0.00747742	0.00432566	0.00304424	0.00321616	0.00102818		1.8	0.0130538	0.00915101	0.00375714	0.00251614	0.0018204	0.000741796	-0.000736409	0.000218427	-0.000831198	6.55416e-05		1.8	0.0144077	0.0111912	0.00517081	0.00346068	-0.000875833	0.0011943	-0.00125701	0.000310024		1.8	0.027084	0.0266887	0.00432878	0.00681432	-0.00123743	4.13104e-07	0.000636786	0	0.000626779	0
2	0.0311435	0.0217205	0.0095941	0.00830166	0.00483575	0.00338118	0.00318948	0.00114219		2	0.0139616	0.0101372	0.00434813	0.00279249	0.00203679	0.000823785	-0.00038372	0.00024262	-0.000654479	7.28059e-05		2	0.0157365	0.0124238	0.0052713	0.00384403	-0.00122437	0.00132685	-0.00108446	0.000344454		2	0.0307512	0.0288294	0.00611032	0.00744903	-0.000734418	4.58953e-07	0.000546877	0	0.000703455	0
2.2	0.0339723	0.023853	0.0103559	0.0091246	0.00507711	0.00371787	0.00328565	0.00125615		2.2	0.0145084	0.0111173	0.00418519	0.0030682	0.00200199	0.000905687	-0.000529972	0.000266798	-0.000454631	8.00665e-05		2.2	0.0168828	0.0136542	0.00550799	0.00422715	-0.00155102	0.00145937	-0.00109893	0.000378881		2.2	0.0337605	0.0308403	0.00749469	0.00806222	-0.000584569	5.04793e-07	0.000468128	0	0.000720871	0
2.4	0.0375456	0.0259785	0.0115607	0.00994622	0.00611866	0.0040543	0.00370602	0.00137007		2.4	0.0155184	0.0120915	0.00407921	0.00334327	0.0020182	0.000987503	-0.00064934	0.00029096	-0.00066426	8.73236e-05		2.4	0.017905	0.0148825	0.00571998	0.00461003	-0.00185634	0.00159186	-0.00124352	0.000413304		2.4	0.0365559	0.0327292	0.00901647	0.00865463	-0.000410638	5.50622e-07	0.000680509	0	0.00103603	0
2.6	0.0407266	0.0280969	0.0127858	0.0107665	0.0062558	0.00439046	0.00411038	0.00148394		2.6	0.0167881	0.0130598	0.00412965	0.00361771	0.00246671	0.00106923	-0.000506854	0.000315107	-0.00036962	9.4577e-05		2.6	0.0194997	0.0161086	0.0064637	0.00499268	-0.00194962	0.00172432	-0.000694021	0.000447723		2.6	0.0384567	0.0345035	0.00963223	0.00922695	0.000220926	5.9644e-07	0.000580915	0	0.00054873	0
2.8	0.0444392	0.0302082	0.0147313	0.0115856	0.00645354	0.00472637	0.0047319	0.00159776		2.8	0.0177499	0.0140223	0.00487182	0.00389152	0.00275089	0.00115088	-0.000437614	0.000339239	-0.000501964	0.000101827		2.8	0.0211085	0.0173325	0.0071151	0.0053751	-0.00183518	0.00185675	1.56377e-05	0.000482139		2.8	0.0406523	0.0361702	0.0110578	0.00977988	0.000897857	6.42249e-07	0.0010296	0	0.000716258	0
3	0.0482107	0.0323126	0.0165782	0.0124033	0.00745873	0.00506202	0.00577339	0.00171153		3	0.0188056	0.0149788	0.00551162	0.00416469	0.00327232	0.00123243	0.000215827	0.000363355	-0.000252747	0.000109073		3	0.0226904	0.0185543	0.00762598	0.00575728	-0.00152263	0.00198915	0.000478215	0.000516552		3	0.0420458	0.0377359	0.0121364	0.0103141	0.00139254	6.88047e-07	0.000805043	0	0.000215456	0
3.2	0.0513904	0.0344099	0.0174102	0.0132197	0.00742588	0.00539741	0.00599364	0.00182526		3.2	0.0198814	0.0159296	0.00610621	0.00443724	0.00401003	0.00131391	0.000132879	0.000387456	-0.000144514	0.000116315		3.2	0.0249232	0.019774	0.00841495	0.00613923	-0.000880312	0.00212151	0.00128627	0.000550961		3.2	0.0432338	0.0392065	0.0129421	0.0108301	0.00110233	7.33835e-07	0.000784574	0	-0.000253797	0
3.4	0.0541897	0.0365003	0.0176011	0.0140348	0.00761438	0.00573255	0.00593335	0.00193894		3.4	0.0209302	0.0168746	0.00659762	0.00470915	0.00437198	0.00139529	9.27759e-05	0.000411542	-0.000478529	0.000123554		3.4	0.0260313	0.0209915	0.00902186	0.00652095	-0.000704388	0.00225385	0.00129167	0.000585367		3.4	0.0440921	0.040588	0.0139356	0.0113287	0.00140404	7.79613e-07	0.000513781	0	-0.00039847	0
3.6	0.0577713	0.0385837	0.0190786	0.0148487	0.00813584	0.00606742	0.00617743	0.00205258		3.6	0.0226695	0.0178139	0.00757077	0.00498043	0.00514861	0.00147659	0.000474284	0.000435613	-0.000256216	0.00013079		3.6	0.0282816	0.0222069	0.0101805	0.00690243	-6.32136e-05	0.00238616	0.0015401	0.00061977		3.6	0.0453322	0.0418856	0.0149507	0.0118104	0.00126626	8.25381e-07	0.000275705	0	-0.000717753	0
3.8	0.0601833	0.0406602	0.0193529	0.0156612	0.008191	0.00640204	0.00563559	0.00216616		3.8	0.0240456	0.0187474	0.00809594	0.00525109	0.00524832	0.00155781	0.000636046	0.000459668	-4.58979e-06	0.000138022		3.8	0.0297434	0.0234201	0.0109771	0.00728368	0.000128328	0.00251844	0.00189248	0.000654169		3.8	0.0460479	0.0431046	0.0155596	0.0122757	0.00131841	8.71139e-07	0.000145825	0	-0.00079394	0
4	0.0632701	0.0427298	0.0198389	0.0164725	0.00842881	0.0067364	0.00580905	0.00227971		4	0.0250523	0.0196753	0.00887659	0.00552112	0.00582698	0.00163894	0.000336732	0.000483708	-5.81585e-05	0.00014525		4	0.0311829	0.0246312	0.011272	0.0076647	0.000796775	0.00265069	0.00204811	0.000688564		4	0.0471124	0.0442496	0.0160178	0.0127253	0.00149258	9.16886e-07	0.000350835	0	-0.000685063	0
4.2	0.0667894	0.0447925	0.0209543	0.0172824	0.00920453	0.0070705	0.00653611	0.0023932		4.2	0.0259162	0.0205975	0.00940747	0.00579053	0.00621714	0.00171998	-0.00024618	0.000507733	-0.000329881	0.000152474		4.2	0.0318574	0.0258402	0.0113819	0.00804549	0.000490398	0.00278291	0.00154209	0.000722956		4.2	0.0478905	0.0453251	0.0156515	0.0131596	0.00148239	9.62623e-07	-0.000255503	0	-0.000879456	0
4.4	0.069631	0.0468484	0.0216904	0.0180911	0.00913383	0.00740434	0.00641176	0.00250665		4.4	0.0267882	0.0215142	0.00997848	0.00605932	0.00686257	0.00180094	-0.000489644	0.000531742	5.27472e-05	0.000159695		4.4	0.0327604	0.0270471	0.011173	0.00842604	0.000831196	0.00291509	0.00139193	0.000757345		4.4	0.0487587	0.0463355	0.0165454	0.0135793	0.0014656	1.00835e-06	-0.000262361	0	-0.000635279	0
4.6	0.0731846	0.0488974	0.0223713	0.0188985	0.0101125	0.00773793	0.00688109	0.00262005		4.6	0.0277307	0.0224253	0.0105575	0.00632748	0.00770589	0.00188181	-0.000424125	0.000555737	0.000134926	0.000166912		4.6	0.0338894	0.0282518	0.0112615	0.00880637	0.00113657	0.00304725	0.000927748	0.00079173		4.6	0.0492959	0.0472845	0.0168106	0.0139846	0.0015062	1.05407e-06	0.000257362	0	-5.10787e-06	0
4.8	0.0757874	0.0509397	0.0231601	0.0197046	0.0108821	0.00807126	0.00669157	0.0027334		4.8	0.0283629	0.0233308	0.0105198	0.00659503	0.00782471	0.0019626	-0.000665015	0.000579716	0.000110298	0.000174126		4.8	0.035397	0.0294545	0.0122226	0.00918646	0.00200561	0.00317938	0.000927416	0.000826112		4.8	0.0495821	0.048176	0.0168706	0.0143763	0.00190117	1.09977e-06	0.00060393	0	0.000599655	0
5	0.078856	0.0529751	0.0242472	0.0205094	0.0118031	0.00840433	0.00698237	0.00284671		5	0.0296314	0.0242309	0.0113734	0.00686196	0.00804647	0.0020433	-0.000134581	0.00060368	0.00047161	0.000181336		5	0.0363529	0.030655	0.0122338	0.00956632	0.00245778	0.00331148	0.000275196	0.000860491		5	0.0499767	0.0490134	0.0174227	0.0147547	0.00204217	1.14547e-06	0.00120865	0	0.0007867	0
5.2	0.0811369	0.0550038	0.0248873	0.021313	0.0121736	0.00873714	0.00677727	0.00295997		5.2	0.0302383	0.0251255	0.0111661	0.00712827	0.00783092	0.00212392	-0.000379847	0.000627629	0.0004168	0.000188543		5.2	0.037089	0.0318534	0.0123236	0.00994595	0.00301988	0.00344355	0.000113665	0.000894866		5.2	0.0496149	0.0498	0.0175894	0.0151202	0.00235534	1.19116e-06	0.00123138	0	0.0016136	0
5.4	0.0837839	0.0570257	0.025891	0.0221152	0.0128714	0.0090697	0.00695024	0.00307319		5.4	0.0307286	0.0260146	0.0108487	0.00739396	0.00712768	0.00220446	-0.000637665	0.000651562	7.72783e-06	0.000195746		5.4	0.0379807	0.0330498	0.0123751	0.0103253	0.0027833	0.00357558	-0.00022319	0.000929237		5.4	0.0505175	0.0505389	0.0176138	0.0154734	0.00285991	1.23683e-06	0.00109374	0	0.00218779	0
5.6	0.0862551	0.0590409	0.0269018	0.0229162	0.0130196	0.00940201	0.00716467	0.00318636		5.6	0.0316202	0.0268984	0.0112664	0.00765905	0.00670749	0.0022849	0.000105095	0.000675481	-5.77181e-05	0.000202945		5.6	0.0388388	0.034244	0.0129205	0.0107045	0.00326987	0.00370759	-0.000359419	0.000963605		5.6	0.0515751	0.051233	0.0185562	0.0158145	0.00387576	1.2825e-06	0.00174625	0	0.00315743	0
5.8	0.0885706	0.0610494	0.0279312	0.023716	0.0130854	0.00973405	0.00705795	0.00329948		5.8	0.0323348	0.0277767	0.0114992	0.00792351	0.00610259	0.00236527	0.000289811	0.000699384	1.48373e-05	0.000210141		5.8	0.0399501	0.0354361	0.0134755	0.0110834	0.00373831	0.00383957	-8.73282e-05	0.00099797		5.8	0.0521037	0.051885	0.0188198	0.0161442	0.00413276	1.32815e-06	0.00218982	0	0.00329911	0
6	0.0912159	0.0630513	0.0286662	0.0245144	0.0139504	0.0100658	0.00719921	0.00341256		6	0.0334339	0.0286498	0.0120474	0.00818737	0.00634339	0.00244555	0.00118201	0.000723272	0.000275844	0.000217333		6	0.0412993	0.0366261	0.0135142	0.0114621	0.00397931	0.00397152	-0.000339427	0.00103233		6	0.0523032	0.0524974	0.0190546	0.0164626	0.00415747	1.3738e-06	0.00195081	0	0.0030532	0
6.2	0.0931666	0.0650465	0.0291425	0.0253116	0.0137391	0.0103974	0.00682217	0.00352559		6.2	0.0348205	0.0295175	0.0123415	0.00845062	0.00635639	0.00252574	0.0020759	0.000747145	0.000252724	0.000224522		6.2	0.0420185	0.0378141	0.0134119	0.0118406	0.00424011	0.00410344	-0.000712752	0.00106669		6.2	0.0530173	0.0530727	0.0194638	0.0167702	0.00432528	1.41944e-06	0.0020482	0	0.00331677	0
6.4	0.0955439	0.067035	0.0303993	0.0261075	0.0139041	0.0107287	0.00666633	0.00363857		6.4	0.0357935	0.03038	0.0128234	0.00871326	0.00607133	0.00260585	0.00259046	0.000771003	-0.000236382	0.000231707		6.4	0.0432827	0.0389999	0.0137248	0.0122189	0.00379523	0.00423532	-0.000499409	0.00110104		6.4	0.0528599	0.0536131	0.0196967	0.0170675	0.00425857	1.46506e-06	0.00153799	0	0.00318106	0
6.6	0.0984665	0.069017	0.0317595	0.0269022	0.0139224	0.0110597	0.00665646	0.00375151		6.6	0.0364621	0.0312373	0.0129409	0.0089753	0.00577383	0.00268588	0.00253266	0.000794846	-0.000739908	0.000238888		6.6	0.0446641	0.0401837	0.0139045	0.0125969	0.00362776	0.00436718	-0.00032504	0.00113539		6.6	0.0528642	0.0541208	0.0196265	0.0173546	0.00388404	1.51068e-06	0.0012308	0	0.00265152	0
6.8	0.101061	0.0709923	0.0326924	0.0276956	0.0140938	0.0113905	0.00694113	0.0038644		6.8	0.0363682	0.0320893	0.0128138	0.00923672	0.00523018	0.00276582	0.00243434	0.000818674	-0.00147827	0.000246066		6.8	0.046171	0.0413654	0.0143653	0.0129747	0.00389941	0.00449901	-0.000359347	0.00116974		6.8	0.0528744	0.0545976	0.019803	0.017632	0.0037122	1.55628e-06	0.000732116	0	0.00174975	0
7	0.102954	0.0729611	0.0332708	0.0284878	0.0133853	0.011721	0.00660907	0.00397724		7	0.0374366	0.0329362	0.0132947	0.00949755	0.0056395	0.00284568	0.0030659	0.000842486	-0.000960292	0.00025324		7	0.0478759	0.042545	0.0154201	0.0133522	0.00411483	0.00463081	1.22953e-05	0.00120409		7	0.053074	0.0550455	0.0206546	0.0179	0.00427459	1.60188e-06	0.000982707	0	0.00149731	0
7.2	0.104977	0.0749234	0.0335667	0.0292786	0.0130239	0.0120512	0.00622943	0.00409004		7.2	0.0382842	0.0337779	0.0135517	0.00975777	0.00603917	0.00292545	0.00298622	0.000866284	-0.000683652	0.000260411		7.2	0.0498325	0.0437226	0.0161321	0.0137295	0.00440408	0.00476257	0.000838583	0.00123843		7.2	0.0537087	0.0554662	0.0213527	0.0181589	0.00485729	1.64746e-06	0.0015962	0	0.00121418	0
7.4	0.107221	0.0768791	0.0340939	0.0300683	0.0133274	0.0123812	0.00636127	0.00420279		7.4	0.039364	0.0346145	0.0137737	0.0100174	0.00568487	0.00300514	0.00340989	0.000890066	-0.000563182	0.000267578		7.4	0.0511705	0.0448981	0.0168615	0.0141066	0.00406337	0.00489431	0.00042899	0.00127276		7.4	0.0531177	0.0558615	0.0213029	0.0184091	0.0041818	1.69304e-06	0.000965845	0	0.000508676	0
7.6	0.10945	0.0788284	0.0348341	0.0308566	0.0132358	0.012711	0.00614582	0.00431549		7.6	0.0400986	0.035446	0.0143002	0.0102764	0.00558963	0.00308475	0.00349546	0.000913834	-0.000372546	0.000274742		7.6	0.0528593	0.0460715	0.0175421	0.0144835	0.00349022	0.00502602	0.000314823	0.0013071		7.6	0.0536654	0.0562327	0.0215967	0.0186508	0.00439729	1.7386e-06	0.000857069	0	5.58148e-05	0
7.8	0.111341	0.0807711	0.0352035	0.0316438	0.0129987	0.0130405	0.005827	0.00442815		7.8	0.0405907	0.0362725	0.0141766	0.0105348	0.0054084	0.00316427	0.00309536	0.000937586	-0.00057514	0.000281902		7.8	0.0538574	0.0472429	0.0175531	0.0148601	0.00273143	0.0051577	0.000378678	0.00134143		7.8	0.0534042	0.0565814	0.0207909	0.0188842	0.00412261	1.78415e-06	-8.55156e-05	0	-0.00067756	0
8	0.114048	0.0827074	0.0362423	0.0324296	0.0136362	0.0133697	0.00625888	0.00454077		8	0.0409248	0.037094	0.0143189	0.0107927	0.00548882	0.00324371	0.00264416	0.000961323	-0.000632535	0.000289058		8	0.0553736	0.0484122	0.0177008	0.0152365	0.00255227	0.00528935	0.000273563	0.00137576		8	0.0539582	0.056909	0.0212866	0.0191098	0.0042234	1.8297e-06	0.000314497	0	-0.000788773	0
8.2	0.116082	0.0846373	0.0374376	0.0332143	0.0140748	0.0136987	0.00654276	0.00465333		8.2	0.041864	0.0379104	0.0149736	0.0110499	0.00616359	0.00332306	0.0026734	0.000985046	-0.000211518	0.000296211		8.2	0.0564131	0.0495794	0.0178539	0.0156127	0.00146131	0.00542097	-0.000183681	0.00141008		8.2	0.0538812	0.0572167	0.0206551	0.0193277	0.00406504	1.87523e-06	-0.00012685	0	-0.00135084	0
8.4	0.118004	0.0865607	0.0380831	0.0339976	0.0142489	0.0140274	0.00657103	0.00476585		8.4	0.0423612	0.0387219	0.0151954	0.0113065	0.00629899	0.00340233	0.0020593	0.00100875	-0.000232632	0.00030336		8.4	0.0573573	0.0507446	0.0178226	0.0159886	0.001203	0.00555255	-0.000614855	0.0014444		8.4	0.0538037	0.0575058	0.02071	0.0195382	0.00428369	1.92076e-06	-0.000216256	0	-0.000854443	0
8.6	0.120802	0.0884778	0.0394993	0.0347798	0.0152287	0.0143559	0.00699351	0.00487833		8.6	0.043726	0.0395285	0.0158758	0.0115626	0.0074894	0.00348152	0.00177335	0.00103244	0.000542705	0.000310506		8.6	0.0587156	0.0519078	0.0179205	0.0163643	0.000645545	0.00568411	-0.00071391	0.00147872		8.6	0.0539053	0.0577773	0.0203615	0.0197416	0.00456794	1.96627e-06	-0.000629677	0	-0.000445257	0
8.8	0.123384	0.0903885	0.0412063	0.0355607	0.0159774	0.0146842	0.00758188	0.00499075		8.8	0.0448594	0.0403302	0.0161935	0.011818	0.00759594	0.00356062	0.00182364	0.00105612	0.00084376	0.000317648		8.8	0.0602301	0.0530689	0.0187065	0.0167398	0.00117378	0.00581564	-0.000147765	0.00151303		8.8	0.0542235	0.0580323	0.0199585	0.0199381	0.00466425	2.01177e-06	-0.000436659	0	-0.000749461	0
9	0.126123	0.0922928	0.0428957	0.0363403	0.0167297	0.0150121	0.00835612	0.00510314		9	0.0459304	0.041127	0.0171208	0.0120729	0.00783284	0.00363964	0.00226712	0.00107978	0.00133842	0.000324787		9	0.0617642	0.054228	0.0189049	0.0171151	0.00181503	0.00594714	0.000430552	0.00154734		9	0.0548192	0.0582719	0.0203294	0.0201279	0.00479061	2.05727e-06	0.000133182	0	-5.19263e-05	0
9.2	0.128345	0.0941908	0.0444867	0.0371187	0.0172248	0.0153399	0.00906926	0.00521547		9.2	0.0473466	0.041919	0.0180004	0.0123272	0.00860397	0.00371858	0.00280133	0.00110343	0.00239355	0.000331922		9.2	0.0628183	0.0553851	0.0194922	0.0174901	0.00198066	0.00607861	0.000263996	0.00158165		9.2	0.0553049	0.058497	0.0203868	0.0203113	0.0050728	2.10275e-06	-3.71544e-05	0	0.000483306	0
9.4	0.130329	0.0960825	0.0461291	0.0378959	0.0173835	0.0156673	0.00960996	0.00532776		9.4	0.0477091	0.0427062	0.0176375	0.0125808	0.00853029	0.00379743	0.00220619	0.00112706	0.00237291	0.000339053		9.4	0.064083	0.0565401	0.0199803	0.0178649	0.00220261	0.00621005	0.00035436	0.00161595		9.4	0.0564299	0.0587083	0.0202324	0.0204885	0.00503774	2.14822e-06	-0.000252209	0	0.000454361	0
9.6	0.132707	0.0979679	0.0475216	0.0386719	0.0177936	0.0159945	0.00990584	0.00544		9.6	0.0491777	0.0434886	0.0182851	0.0128339	0.00856214	0.00387621	0.00249121	0.00115068	0.0026319	0.000346181		9.6	0.0651272	0.0576931	0.0206717	0.0182395	0.00311226	0.00634145	0.000487437	0.00165025		9.6	0.0573434	0.0589069	0.0207413	0.0206597	0.00545748	2.19369e-06	0.000143266	0	0.000417166	0
9.8	0.135116	0.0998471	0.048118	0.0394466	0.0182866	0.0163215	0.00977065	0.0055522		9.8	0.0500395	0.0442662	0.0182909	0.0130864	0.00843523	0.00395489	0.00228453	0.00117428	0.00240321	0.000353305		9.8	0.0670879	0.0588441	0.0214772	0.0186138	0.00414616	0.00647283	0.00100908	0.00168454		9.8	0.0572051	0.0590934	0.0210654	0.0208251	0.00557715	2.23914e-06	-1.34395e-05	0	0.000188674	0
10	0.137022	0.10172	0.0487139	0.0402201	0.0189278	0.0166482	0.00936024	0.00566435		10	0.050835	0.0450391	0.018831	0.0133384	0.00868146	0.0040335	0.0028845	0.00119787	0.00255319	0.000360426		10	0.068279	0.059993	0.021665	0.0189879	0.00476229	0.00660418	0.00103916	0.00171884		10	0.0576625	0.0592687	0.0218584	0.0209848	0.00570364	2.28458e-06	-0.000261771	0	0.000518112	0
10.2	0.138835	0.103587	0.0491444	0.0409923	0.0190603	0.0169747	0.00904971	0.00577646		10.2	0.0518227	0.0458074	0.0192192	0.0135897	0.00856504	0.00411202	0.00310741	0.00122144	0.00204711	0.000367544		10.2	0.0688898	0.0611399	0.0217474	0.0193618	0.00506909	0.0067355	0.00107903	0.00175313		10.2	0.0577417	0.0594332	0.0220019	0.0211392	0.00553386	2.33002e-06	-0.000306378	0	0.000841714	0
10.4	0.141418	0.105447	0.0511086	0.0417633	0.0201376	0.0173009	0.00915915	0.00588852		10.4	0.0520576	0.0465709	0.0192321	0.0138405	0.00820202	0.00419046	0.00282644	0.001245	0.00148405	0.000374657		10.4	0.0704687	0.0622849	0.0221368	0.0197355	0.00472574	0.00686679	0.000699378	0.00178741		10.4	0.0573509	0.0595879	0.0215418	0.0212883	0.00478528	2.37544e-06	-0.00082233	0	0.000353241	0
10.6	0.143666	0.107301	0.0520822	0.0425331	0.0203252	0.0176269	0.00900295	0.00600053		10.6	0.0527639	0.0473298	0.018804	0.0140907	0.00856938	0.00426882	0.00261315	0.00126854	0.000946572	0.000381767		10.6	0.0711848	0.0634278	0.0220858	0.0201089	0.00510212	0.00699805	0.000101187	0.00182169		10.6	0.0578763	0.0597331	0.0219172	0.0214324	0.00450301	2.42085e-06	-0.000263383	0	0.000624496	0
10.8	0.145817	0.10915	0.0532754	0.0433017	0.0207953	0.0179526	0.00929435	0.0061125		10.8	0.0528693	0.0480842	0.0186465	0.0143403	0.00820097	0.00434709	0.00221581	0.00129207	0.000294579	0.000388874		10.8	0.0727869	0.0645687	0.0229392	0.0204821	0.00559284	0.00712928	0.000122925	0.00185597		10.8	0.057962	0.0598695	0.0229092	0.0215716	0.00482756	2.46625e-06	-4.99813e-05	0	0.000285439	0
11	0.148373	0.110992	0.0547589	0.0440691	0.0217655	0.018278	0.00963122	0.00622442		11	0.0537312	0.0488339	0.019407	0.0145893	0.00873839	0.00442529	0.00264458	0.00131558	0.00103602	0.000395977		11	0.0739495	0.0657076	0.0233493	0.0208551	0.00557786	0.00726048	0.000142387	0.00189025		11	0.0583886	0.0599976	0.0240806	0.021706	0.00550227	2.51164e-06	0.000977422	0	0.000894081	0
11.2	0.150676	0.112827	0.0555351	0.0448352	0.0227098	0.0186032	0.00977829	0.00633629		11.2	0.0540529	0.0495791	0.01923	0.0148378	0.00860277	0.0045034	0.00287012	0.00133908	0.0010933	0.000403077		11.2	0.0757318	0.0668445	0.0237617	0.0212278	0.00552415	0.00739165	0.000226857	0.00192452		11.2	0.0580714	0.060118	0.0245006	0.0218359	0.00574721	2.55703e-06	0.00114731	0	0.00101159	0
11.4	0.152766	0.114657	0.0560727	0.0456002	0.0235386	0.0189282	0.00964795	0.00644812		11.4	0.0548173	0.0503197	0.0189866	0.0150857	0.0084373	0.00458143	0.00316901	0.00136256	0.000608315	0.000410173		11.4	0.0769746	0.0679794	0.0240501	0.0216003	0.00532204	0.00752279	-0.000574446	0.00195879		11.4	0.057428	0.0602311	0.0248504	0.0219614	0.00553107	2.6024e-06	0.00113569	0	0.00138845	0
11.6	0.154719	0.116481	0.0565868	0.0463639	0.0235463	0.0192529	0.00931342	0.0065599		11.6	0.0557467	0.0510559	0.0200487	0.015333	0.00877393	0.00465937	0.00402963	0.00138603	0.00111642	0.000417265		11.6	0.0782699	0.0691123	0.0242173	0.0219726	0.00538214	0.0076539	-0.000965931	0.00199305		11.6	0.0575665	0.0603373	0.0255488	0.0220827	0.00614256	2.64776e-06	0.00115994	0	0.00164177	0
11.8	0.156214	0.118299	0.0570187	0.0471264	0.0236953	0.0195773	0.00928459	0.00667164		11.8	0.0562106	0.0517876	0.0201164	0.0155797	0.00863433	0.00473723	0.00396865	0.00140948	0.001084	0.000424354		11.8	0.079264	0.0702432	0.0242626	0.0223447	0.00538207	0.00778498	-0.00121566	0.00202732		11.8	0.0577301	0.0604371	0.0255862	0.0221998	0.00574588	2.69311e-06	0.00139962	0	0.0015654	0
12	0.158449	0.12011	0.0577318	0.0478877	0.0239945	0.0199015	0.00954037	0.00678333		12	0.0569538	0.0525148	0.0203449	0.0158259	0.00849144	0.00481502	0.00422528	0.00143292	0.00122206	0.00043144		12	0.0804038	0.0713722	0.0252013	0.0227165	0.00574349	0.00791603	-0.00108669	0.00206158		12	0.0578219	0.0605308	0.0260789	0.022313	0.0059324	2.73845e-06	0.0022435	0	0.00191785	0
12.2	0.159973	0.121916	0.0578876	0.0486477	0.0235456	0.0202255	0.00932347	0.00689498		12.2	0.0577112	0.0532376	0.0215571	0.0160715	0.00911501	0.00489272	0.00483404	0.00145635	0.00118065	0.000438521		12.2	0.0811744	0.0724991	0.0256605	0.0230882	0.00507633	0.00804705	-0.00137485	0.00209583		12.2	0.0572195	0.0606188	0.0253915	0.0224223	0.00592898	2.78379e-06	0.00224113	0	0.00165714	0
12.4	0.162255	0.123715	0.0584318	0.0494066	0.0233814	0.0205492	0.00950396	0.00700658		12.4	0.0580555	0.0539561	0.0216006	0.0163165	0.00929284	0.00497033	0.0044332	0.00147975	0.000558971	0.0004456		12.4	0.0828354	0.0736241	0.0265695	0.0234595	0.00572001	0.00817804	-0.000867439	0.00213008		12.4	0.0575483	0.0607015	0.0261128	0.0225279	0.00695672	2.82911e-06	0.00279918	0	0.00255021	0
12.6	0.164705	0.125509	0.0593307	0.0501643	0.0234069	0.0208727	0.00968681	0.00711813		12.6	0.059189	0.0546702	0.0218225	0.016561	0.0100381	0.00504787	0.00453335	0.00150315	0.00108826	0.000452675		12.6	0.0844716	0.0747471	0.0273908	0.0238307	0.00612771	0.008309	-5.30319e-05	0.00216433		12.6	0.0583787	0.0607792	0.0264135	0.02263	0.00815929	2.87442e-06	0.00367127	0	0.00301428	0
12.8	0.167119	0.127296	0.0600454	0.0509207	0.0234104	0.0211959	0.0100798	0.00722964		12.8	0.0598909	0.0553799	0.0220375	0.0168049	0.00990537	0.00512533	0.00481312	0.00152653	0.0011156	0.000459746		12.8	0.0865658	0.0758682	0.0285387	0.0242016	0.00707532	0.00843994	0.000862831	0.00219858		12.8	0.0587796	0.0608521	0.0260364	0.0227286	0.00810844	2.91972e-06	0.00399532	0	0.00285506	0
13	0.169454	0.129078	0.0605783	0.051676	0.0234851	0.0215188	0.0103862	0.0073411		13	0.0611577	0.0560853	0.0230536	0.0170482	0.0104756	0.0052027	0.00524938	0.00154989	0.00176111	0.000466814		13	0.0882671	0.0769873	0.0294974	0.0245723	0.00762853	0.00857084	0.00145311	0.00223282		13	0.0587744	0.0609207	0.0261003	0.0228238	0.00787067	2.96501e-06	0.00389808	0	0.00336392	0
13.2	0.172124	0.130854	0.0619712	0.0524301	0.0240121	0.0218415	0.0110813	0.00745252		13.2	0.0614519	0.0567865	0.0227214	0.017291	0.0102157	0.00527999	0.0050661	0.00157324	0.00156955	0.000473878		13.2	0.0891556	0.0781044	0.029746	0.0249428	0.0074927	0.00870171	0.00139723	0.00226705		13.2	0.0593216	0.0609851	0.026624	0.0229158	0.00827578	3.01029e-06	0.00388586	0	0.00348789	0
13.4	0.174383	0.132624	0.0624138	0.0531829	0.0238183	0.022164	0.0107487	0.00756389		13.4	0.0614945	0.0574834	0.0220363	0.0175332	0.00952234	0.0053572	0.00396417	0.00159658	0.000885737	0.000480939		13.4	0.0906372	0.0792195	0.0298849	0.0253131	0.00783579	0.00883255	0.00167325	0.00230129		13.4	0.0594758	0.0610455	0.0261194	0.0230047	0.00788115	3.05556e-06	0.00379294	0	0.00275982	0
13.6	0.176714	0.134388	0.0629657	0.0539346	0.0240289	0.0224862	0.0109804	0.00767522		13.6	0.0620875	0.058176	0.0219043	0.0177749	0.0089222	0.00543433	0.00349972	0.0016199	0.000488114	0.000487996		13.6	0.091907	0.0803327	0.0302391	0.0256831	0.00826261	0.00896336	0.00215916	0.00233552		13.6	0.0593904	0.0611024	0.0261772	0.0230906	0.00817081	3.10083e-06	0.00346751	0	0.00241671	0
13.8	0.178467	0.136146	0.0631167	0.0546851	0.0240848	0.0228082	0.01082	0.0077865		13.8	0.0625352	0.0588645	0.0216898	0.018016	0.00909729	0.00551138	0.00337518	0.0016432	0.000313704	0.000495049		13.8	0.0929784	0.0814439	0.0299921	0.0260529	0.00792668	0.00909415	0.00212342	0.00236975		13.8	0.0583443	0.0611557	0.0254718	0.0231736	0.0078681	3.14608e-06	0.00239051	0	0.00184203	0
14	0.179817	0.137898	0.0638709	0.0554344	0.0242127	0.0231299	0.0107262	0.00789773		14	0.0631176	0.0595487	0.0220281	0.0182565	0.00929283	0.00558834	0.00308476	0.00166649	0.000230054	0.0005021		14	0.093826	0.0825532	0.0299184	0.0264225	0.00765958	0.0092249	0.00235682	0.00240397		14	0.0581854	0.0612059	0.0250151	0.0232537	0.00763227	3.19132e-06	0.00197339	0	0.00199076	0
14.2	0.181373	0.139645	0.0646421	0.0561825	0.0251554	0.0234513	0.0110625	0.00800892		14.2	0.0641924	0.0602288	0.0222643	0.0184965	0.00969753	0.00566523	0.00302047	0.00168977	-0.000125514	0.000509146		14.2	0.0954277	0.0836606	0.0301567	0.0267918	0.00734337	0.00935562	0.0026044	0.00243819		14.2	0.0583174	0.0612529	0.0240921	0.0233312	0.00720572	3.23655e-06	0.00192293	0	0.00157397	0
14.4	0.183346	0.141385	0.0660211	0.0569294	0.0255672	0.0237726	0.0107596	0.00812006		14.4	0.0646281	0.0609048	0.0226787	0.0187359	0.0103932	0.00574203	0.00322271	0.00171303	-0.000191405	0.000516189		14.4	0.0972716	0.084766	0.030225	0.027161	0.00753176	0.00948632	0.00267132	0.00247241		14.4	0.0583132	0.0612972	0.0234789	0.023406	0.00712785	3.28177e-06	0.00167659	0	0.0014196	0
14.6	0.185195	0.14312	0.0672417	0.0576751	0.0259091	0.0240935	0.0110239	0.00823116		14.6	0.0643548	0.0615767	0.0225968	0.0189748	0.0105425	0.00581876	0.00261317	0.00173627	-0.00119568	0.000523229		14.6	0.0979174	0.0858694	0.0300399	0.0275299	0.00752247	0.00961698	0.00259199	0.00250662		14.6	0.0581254	0.0613387	0.0236826	0.0234783	0.00738419	3.32698e-06	0.00181902	0	0.00150049	0
14.8	0.187133	0.144849	0.0685459	0.0584197	0.0272847	0.0244143	0.0110718	0.00834221		14.8	0.0643127	0.0622445	0.0231198	0.0192131	0.0101037	0.0058954	0.00200738	0.0017595	-0.00126944	0.000530265		14.8	0.0992819	0.086971	0.0303261	0.0278986	0.00732486	0.00974761	0.00266332	0.00254084		14.8	0.0577417	0.0613777	0.0239556	0.0235481	0.0077171	3.37218e-06	0.00151352	0	0.000874538	0
15	0.189078	0.146572	0.0699761	0.059163	0.0280912	0.0247347	0.0111811	0.00845321		15	0.0649338	0.0629082	0.0242512	0.0194509	0.0105087	0.00597196	0.00244612	0.00178272	-0.00043974	0.000537298		15	0.0992578	0.0880705	0.0295934	0.028267	0.00646429	0.00987822	0.00174635	0.00257504		15	0.0577239	0.0614144	0.0232859	0.0236155	0.00776491	3.41737e-06	0.00124386	0	0.000713549	0
15.2	0.190304	0.14829	0.0702564	0.0599052	0.0278364	0.025055	0.0104824	0.00856418		15.2	0.065955	0.063568	0.0244833	0.0196882	0.0109524	0.00604845	0.00247356	0.00180592	-0.000192499	0.000544327		15.2	0.100672	0.0891682	0.0299731	0.0286352	0.00655053	0.0100088	0.00151871	0.00260925		15.2	0.0569288	0.0614488	0.0228228	0.0236807	0.00762625	3.46255e-06	0.000692584	0	0.00046783	0
15.4	0.191926	0.150002	0.0709988	0.0606462	0.0282455	0.025375	0.0103859	0.00867509		15.4	0.0669152	0.0642237	0.0252496	0.0199248	0.011465	0.00612485	0.00274467	0.00182911	-0.000164284	0.000551352		15.4	0.101026	0.0902639	0.029392	0.0290032	0.00654631	0.0101393	0.00102746	0.00264345		15.4	0.0565389	0.0614812	0.0223161	0.0237437	0.00704961	3.50772e-06	0.00014407	0	0.000311472	0
15.6	0.193241	0.151708	0.0717429	0.061386	0.0285526	0.0256947	0.010462	0.00878596		15.6	0.0672502	0.0648754	0.0262131	0.020161	0.0121193	0.00620117	0.00283314	0.00185228	0.000453427	0.000558375		15.6	0.101872	0.0913577	0.0297984	0.029371	0.0066072	0.0102699	0.000994094	0.00267764		15.6	0.0565689	0.0615116	0.0213888	0.0238045	0.00671916	3.55288e-06	-0.000321107	0	-0.000479111	0
15.8	0.194452	0.153409	0.0722486	0.0621247	0.028761	0.0260142	0.0103818	0.00889678		15.8	0.067427	0.0655232	0.0260551	0.0203965	0.0117363	0.00627741	0.00189607	0.00187544	0.000250491	0.000565393		15.8	0.102667	0.0924496	0.0306048	0.0297386	0.00658033	0.0104003	0.000885014	0.00271184		15.8	0.0561234	0.0615401	0.0208539	0.0238633	0.00661482	3.59803e-06	-0.000164606	0	-0.000591521	0
16	0.196625	0.155104	0.0736189	0.0628621	0.029048	0.0263334	0.0100549	0.00900756		16	0.0674149	0.066167	0.0262422	0.0206316	0.0120434	0.00635357	0.00197853	0.00189858	0.000524919	0.000572408		16	0.104124	0.0935396	0.0319244	0.0301059	0.00723528	0.0105308	0.00115005	0.00274603		16	0.0555836	0.0615669	0.020637	0.0239201	0.00709537	3.64317e-06	-0.000580507	0	-0.00103781	0
16.2	0.198821	0.156793	0.074485	0.0635984	0.0294058	0.0266524	0.0101422	0.00911829		16.2	0.0683381	0.0668069	0.0271972	0.0208661	0.0130522	0.00642965	0.00227516	0.00192171	0.000713774	0.00057942		16.2	0.105603	0.0946277	0.0329082	0.030473	0.00744901	0.0106612	0.00104991	0.00278021		16.2	0.055955	0.0615921	0.02114	0.0239749	0.00768025	3.6883e-06	0.000158175	0	-0.000635961	0
16.4	0.200582	0.158477	0.0751268	0.0643336	0.0296725	0.0269712	0.0103007	0.00922898		16.4	0.068402	0.0674429	0.0274105	0.0211	0.0132255	0.00650565	0.0020965	0.00194482	0.000682883	0.000586428		16.4	0.106426	0.0957138	0.0336092	0.0308399	0.00765256	0.0107916	0.000674003	0.0028144		16.4	0.0568151	0.0616158	0.0218043	0.0240279	0.00862751	3.73342e-06	0.000990915	0	0.000476275	0
16.6	0.202851	0.160155	0.0758768	0.0650675	0.0298957	0.0272897	0.0103005	0.00933962		16.6	0.0691863	0.0680751	0.027952	0.0213335	0.0135729	0.00658157	0.00229507	0.00196792	0.00103224	0.000593433		16.6	0.10706	0.0967981	0.0335928	0.0312066	0.00745796	0.010922	0.000640165	0.00284858		16.6	0.0569551	0.061638	0.0216217	0.0240791	0.00854783	3.77853e-06	0.00115218	0	0.00079276	0
16.8	0.205058	0.161827	0.0769173	0.0658004	0.0298982	0.0276079	0.0103542	0.00945022		16.8	0.0698063	0.0687035	0.0289929	0.0215663	0.0139458	0.00665741	0.00291352	0.00199101	0.00172508	0.000600434		16.8	0.108136	0.0978804	0.0339914	0.031573	0.00725252	0.0110523	0.000797767	0.00288275		16.8	0.0565822	0.0616589	0.0212192	0.0241286	0.00757176	3.82363e-06	0.000638811	0	0.000356852	0
17	0.207578	0.163494	0.0773204	0.066532	0.030306	0.027926	0.0104361	0.00956077		17	0.0702705	0.069328	0.0292922	0.0217987	0.0139626	0.00673317	0.00314096	0.00201408	0.00198059	0.000607431		17	0.109132	0.0989608	0.0343419	0.0319392	0.00769521	0.0111826	0.000488311	0.00291693		17	0.0565284	0.0616785	0.0214738	0.0241764	0.00728334	3.86872e-06	0.0005895	0	0.000393132	0
17.2	0.209763	0.165155	0.0779312	0.0672625	0.0303221	0.0282437	0.0106404	0.00967127		17.2	0.0700428	0.0699487	0.0286273	0.0220305	0.0132299	0.00680885	0.0031502	0.00203713	0.00127493	0.000614425		17.2	0.109999	0.100039	0.033813	0.0323052	0.00753914	0.0113129	0.000566791	0.0029511		17.2	0.0566088	0.0616969	0.0221345	0.0242225	0.007166	3.9138e-06	0.000459797	0	0.000437193	0
17.4	0.211601	0.166811	0.0780252	0.0679918	0.0304076	0.0285613	0.010749	0.00978173		17.4	0.0712841	0.0705657	0.0293805	0.0222617	0.0133173	0.00688445	0.00401129	0.00206017	0.0018664	0.000621416		17.4	0.111234	0.101116	0.0340975	0.032671	0.00765086	0.0114432	0.00078625	0.00298526		17.4	0.0564731	0.0617142	0.0216517	0.0242671	0.00641693	3.95887e-06	0.000505984	0	0.000302457	0
17.6	0.21316	0.168462	0.0783569	0.0687199	0.0306354	0.0288785	0.0108978	0.00989215		17.6	0.0721153	0.0711789	0.0295554	0.0224925	0.0133089	0.00695997	0.00429983	0.0020832	0.00216824	0.000628403		17.6	0.11231	0.102191	0.034699	0.0330365	0.00800309	0.0115734	0.00130758	0.00301943		17.6	0.0564903	0.0617305	0.0218846	0.0243102	0.00606962	4.00393e-06	3.07695e-05	0	0.000309175	0
17.8	0.215214	0.170107	0.0791785	0.069447	0.031435	0.0291956	0.0115736	0.0100025		17.8	0.0731179	0.0717884	0.030368	0.0227227	0.0138158	0.00703541	0.00508485	0.00210621	0.0022255	0.000635387		17.8	0.113184	0.103264	0.0352302	0.0334019	0.00792244	0.0117036	0.00104322	0.00305359		17.8	0.0562331	0.0617457	0.0216848	0.0243518	0.0053607	4.04898e-06	-0.000753067	0	-0.000156094	0
18	0.216764	0.171746	0.079856	0.0701728	0.0320734	0.0295124	0.0114902	0.0101128		18	0.0737036	0.0723942	0.0307237	0.0229523	0.0137273	0.00711077	0.0052077	0.00212921	0.00168647	0.000642367		18	0.115	0.104335	0.0361312	0.033767	0.00882083	0.0118337	0.00139942	0.00308774		18	0.0565269	0.0617601	0.0222135	0.024392	0.00502238	4.09402e-06	-4.28948e-05	0	0.000212746	0
18.2	0.21858	0.17338	0.0802371	0.0708975	0.0329515	0.0298289	0.0113115	0.0102231		18.2	0.0747678	0.0729963	0.0309763	0.0231815	0.0142904	0.00718606	0.00595844	0.00215219	0.00193733	0.000649344		18.2	0.116152	0.105404	0.0360853	0.0341318	0.00887205	0.0119639	0.00138214	0.00312189		18.2	0.0575504	0.0617735	0.0222123	0.0244309	0.00505993	4.13905e-06	0.000295106	0	0.000546959	0
18.4	0.220482	0.175008	0.0805981	0.071621	0.0326457	0.0301452	0.0108269	0.0103334		18.4	0.0747263	0.0735947	0.0310671	0.0234101	0.0145226	0.00726126	0.00619775	0.00217516	0.00205514	0.000656317		18.4	0.117428	0.106471	0.0364313	0.0344965	0.00974137	0.012094	0.00153828	0.00315604		18.4	0.0568236	0.0617862	0.0222854	0.0244684	0.00458825	4.18407e-06	0.000429387	0	0.000449465	0
18.6	0.222212	0.176632	0.0817752	0.0723434	0.0336897	0.0304613	0.0112828	0.0104435		18.6	0.0749489	0.0741895	0.0315804	0.0236382	0.0140096	0.00733638	0.00578628	0.00219811	0.0014564	0.000663287		18.6	0.118066	0.107536	0.0363541	0.0348609	0.00983775	0.012224	0.000869519	0.00319019		18.6	0.0571834	0.0617981	0.0227851	0.0245047	0.00458778	4.22908e-06	0.000631928	0	0.000118041	0
18.8	0.223957	0.178249	0.0829028	0.0730647	0.0345602	0.0307771	0.0114023	0.0105537		18.8	0.0755755	0.0747807	0.0318532	0.0238657	0.0135568	0.00741143	0.0057972	0.00222105	0.00136886	0.000670253		18.8	0.119477	0.1086	0.0367693	0.0352251	0.0102257	0.0123541	0.00111827	0.00322433		18.8	0.0569904	0.0618092	0.0227912	0.0245397	0.00417877	4.27408e-06	8.41289e-05	0	-0.000304135	0
19	0.22534	0.179862	0.0835182	0.0737848	0.0348805	0.0310927	0.0118144	0.0106638		19	0.0760638	0.0753684	0.0320417	0.0240927	0.0137686	0.0074864	0.00543789	0.00224397	0.00102766	0.000677216		19	0.12077	0.109662	0.0373651	0.0355891	0.010105	0.0124841	0.00126026	0.00325847		19	0.0571242	0.0618197	0.0233245	0.0245736	0.00412052	4.31907e-06	4.21846e-05	0	-0.000242598	0
19.2	0.226939	0.181469	0.0840712	0.0745038	0.0353473	0.031408	0.0121826	0.0107738		19.2	0.0772329	0.0759524	0.0323948	0.0243193	0.0142842	0.00756128	0.00522226	0.00226688	0.00115623	0.000684175		19.2	0.122725	0.110721	0.0382904	0.0359529	0.0105826	0.0126141	0.0016072	0.00329261		19.2	0.0570025	0.0618296	0.0237444	0.0246063	0.0045306	4.36405e-06	0.000195698	0	-0.000109117	0
19.4	0.228763	0.18307	0.0851182	0.0752216	0.0362108	0.0317231	0.0131139	0.0108838		19.4	0.0774276	0.0765329	0.0323145	0.0245452	0.0140168	0.00763609	0.00512131	0.00228978	0.00100707	0.000691131		19.4	0.123827	0.111779	0.0383842	0.0363164	0.0105683	0.012744	0.00168064	0.00332674		19.4	0.0574135	0.0618388	0.0242403	0.0246379	0.00472746	4.40902e-06	0.000542608	0	-3.68105e-05	0
19.6	0.230355	0.184667	0.0861291	0.0759383	0.03676	0.0320379	0.0134797	0.0109938		19.6	0.0777297	0.0771099	0.0327549	0.0247707	0.014295	0.00771082	0.00480914	0.00231266	0.00133345	0.000698084		19.6	0.125756	0.112835	0.0394052	0.0366798	0.0109247	0.0128739	0.00222828	0.00336087		19.6	0.0577765	0.0618475	0.0247865	0.0246684	0.00571653	4.45398e-06	0.00129141	0	-8.44428e-05	0
19.8	0.232132	0.186258	0.0869446	0.0766538	0.0365769	0.0323525	0.0137358	0.0111037		19.8	0.0784467	0.0776834	0.0327737	0.0249956	0.013813	0.00778547	0.00443185	0.00233553	0.00162448	0.000705033		19.8	0.12726	0.113889	0.0402508	0.0370429	0.0112764	0.0130038	0.00242512	0.00339499		19.8	0.0574048	0.0618557	0.0252452	0.0246979	0.00618723	4.49893e-06	0.00112001	0	0.000131364	0
20	0.233926	0.187843	0.0879873	0.0773682	0.0371597	0.0326669	0.0136902	0.0112136		20	0.0786134	0.0782533	0.0328012	0.02522	0.0139401	0.00786004	0.0044268	0.00235838	0.00176692	0.000711978		20	0.129053	0.114942	0.0411758	0.0374057	0.0117676	0.0131337	0.00295853	0.00342911		20	0.0576434	0.0618634	0.0256074	0.0247264	0.0064093	4.54387e-06	0.000576073	0	-0.000267836	0
20.2	0.23589	0.189424	0.0890153	0.0780815	0.037212	0.032981	0.0139364	0.0113234		20.2	0.0790434	0.0788199	0.033272	0.0254439	0.0146167	0.00793454	0.00420659	0.00238121	0.00170289	0.00071892		20.2	0.130139	0.115992	0.0417421	0.0377684	0.0115516	0.0132635	0.00289027	0.00346323		20.2	0.0585564	0.0618706	0.0257238	0.0247539	0.00678858	4.5888e-06	0.00146625	0	0.000397807	0
20.4	0.237137	0.190999	0.0902461	0.0787936	0.0372363	0.0332949	0.0141094	0.0114332		20.4	0.0793659	0.079383	0.0339213	0.0256673	0.0147649	0.00800895	0.0046548	0.00240404	0.00190957	0.000725859		20.4	0.130876	0.117041	0.0418171	0.0381308	0.0115609	0.0133933	0.00279817	0.00349735		20.4	0.0586456	0.0618773	0.0255473	0.0247805	0.00689805	4.63372e-06	0.00135376	0	0.000861781	0
20.6	0.239307	0.192569	0.0914766	0.0795046	0.037418	0.0336085	0.0142397	0.0115429		20.6	0.0795435	0.0799426	0.0339863	0.0258902	0.0148394	0.00808329	0.00428152	0.00242684	0.00185648	0.000732794		20.6	0.133122	0.118088	0.0428636	0.0384931	0.0117428	0.0135231	0.00356907	0.00353146		20.6	0.058407	0.0618837	0.02465	0.0248062	0.00696527	4.67863e-06	0.00113963	0	0.000788741	0
20.8	0.240545	0.194134	0.0920739	0.0802145	0.037021	0.0339219	0.0140775	0.0116526		20.8	0.0800066	0.0804989	0.0345315	0.0261125	0.0148646	0.00815755	0.00475591	0.00244964	0.00228583	0.000739725		20.8	0.135025	0.119133	0.0442901	0.038855	0.0125892	0.0136529	0.00440779	0.00356557		20.8	0.0581085	0.0618897	0.0242643	0.024831	0.00687454	4.72353e-06	0.00141351	0	0.000740833	0
21	0.242044	0.195693	0.0920217	0.0809233	0.0370143	0.0342351	0.0136193	0.0117623		21	0.0803737	0.0810518	0.0347579	0.0263344	0.0149123	0.00823173	0.00436678	0.00247242	0.0022551	0.000746654		21	0.136681	0.120176	0.0448753	0.0392168	0.0134766	0.0137826	0.00521543	0.00359967		21	0.0583365	0.0618953	0.0243458	0.0248549	0.00724727	4.76842e-06	0.00146346	0	0.000781426	0
21.2	0.243119	0.197248	0.092467	0.0816309	0.036743	0.034548	0.0140206	0.0118719		21.2	0.0809097	0.0816013	0.0352736	0.0265557	0.0145051	0.00830583	0.00467852	0.00249518	0.00182986	0.000753578		21.2	0.137758	0.121217	0.0452206	0.0395784	0.0138754	0.0139123	0.00576947	0.00363377		21.2	0.0586362	0.0619005	0.0244869	0.0248781	0.00702647	4.8133e-06	0.00123482	0	0.00112166	0
21.4	0.244709	0.198797	0.0933848	0.0823374	0.0374074	0.0348606	0.0136002	0.0119814		21.4	0.0813488	0.0821475	0.035592	0.0267765	0.0144713	0.00837986	0.00500815	0.00251793	0.00209133	0.0007605		21.4	0.138527	0.122257	0.0457374	0.0399397	0.0141424	0.0140419	0.00576209	0.00366787		21.4	0.0590738	0.0619055	0.0246094	0.0249005	0.00704414	4.85817e-06	0.00204463	0	0.00171069	0
21.6	0.246084	0.200341	0.0943453	0.0830428	0.0376675	0.0351731	0.013043	0.0120909		21.6	0.081174	0.0826904	0.0351212	0.0269968	0.0142462	0.0084538	0.00442561	0.00254067	0.00142309	0.000767418		21.6	0.139422	0.123294	0.0465371	0.0403008	0.0150221	0.0141715	0.00603795	0.00370197		21.6	0.0592542	0.0619101	0.0249321	0.0249221	0.00710261	4.90303e-06	0.00204817	0	0.00162663	0
21.8	0.247232	0.20188	0.0950555	0.083747	0.0379122	0.0354852	0.0129147	0.0122004		21.8	0.0816696	0.08323	0.0356021	0.0272166	0.0145427	0.00852767	0.00470968	0.00256339	0.00127783	0.000774332		21.8	0.139705	0.12433	0.0463666	0.0406617	0.0141137	0.0143011	0.0050934	0.00373606		21.8	0.0589671	0.0619145	0.0248966	0.024943	0.00709538	4.94788e-06	0.00190974	0	0.00184621	0
22	0.248815	0.203414	0.0956866	0.0844502	0.0379759	0.0357972	0.0125449	0.0123098		22	0.0823775	0.0837663	0.0354164	0.0274359	0.0151338	0.00860146	0.00456448	0.0025861	0.00134022	0.000781243		22	0.140884	0.125364	0.0464854	0.0410224	0.0144873	0.0144307	0.0052253	0.00377015		22	0.0584486	0.0619186	0.0247375	0.0249632	0.00653465	4.99272e-06	0.00211929	0	0.00184544	0
22.2	0.250386	0.204942	0.0960883	0.0851522	0.0380336	0.0361089	0.0124653	0.0124192		22.2	0.0833938	0.0842994	0.0354034	0.0276547	0.0157065	0.00867518	0.00481913	0.00260879	0.00151843	0.00078815		22.2	0.141402	0.126396	0.0456662	0.0413829	0.0137408	0.0145602	0.00492859	0.00380423		22.2	0.0586333	0.0619225	0.0246289	0.0249827	0.00685539	5.03755e-06	0.00229748	0	0.0020666	0
22.4	0.251783	0.206466	0.0963746	0.0858531	0.0380052	0.0364204	0.0124109	0.0125285		22.4	0.0832849	0.0848292	0.0352593	0.0278729	0.015894	0.00874881	0.00437049	0.00263147	0.00112555	0.000795054		22.4	0.142654	0.127427	0.0456371	0.0417431	0.0142357	0.0146898	0.00504927	0.00383831		22.4	0.0577163	0.0619261	0.0248774	0.0250015	0.00616179	5.08237e-06	0.00199172	0	0.00151451	0
22.6	0.253465	0.207985	0.0978816	0.0865529	0.0387917	0.0367316	0.0129944	0.0126378		22.6	0.083353	0.0853558	0.0353117	0.0280907	0.0154366	0.00882237	0.00392624	0.00265413	0.000486852	0.000801955		22.6	0.143574	0.128455	0.0455051	0.0421031	0.0141087	0.0148192	0.00438105	0.00387239		22.6	0.0583742	0.0619295	0.0252373	0.0250197	0.00664317	5.12718e-06	0.00204509	0	0.00146012	0
22.8	0.255317	0.209498	0.0986387	0.0872516	0.0397708	0.0370426	0.0135029	0.0127471		22.8	0.0840579	0.0858792	0.0351344	0.028308	0.0157952	0.00889585	0.00433367	0.00267678	0.000327022	0.000808852		22.8	0.144873	0.129482	0.0457961	0.0424629	0.0139745	0.0149487	0.00453392	0.00390646		22.8	0.0577122	0.0619327	0.0246071	0.0250373	0.00644681	5.17198e-06	0.00203877	0	0.00116555	0
23	0.256351	0.211007	0.0986317	0.0879492	0.0405501	0.0373533	0.0136158	0.0128563		23	0.0847743	0.0863994	0.0349957	0.0285247	0.0162977	0.00896925	0.00392504	0.00269942	0.000310133	0.000815746		23	0.145767	0.130507	0.0459678	0.0428225	0.0132299	0.0150781	0.0042042	0.00394054		23	0.0575237	0.0619357	0.0247051	0.0250542	0.00668535	5.21677e-06	0.00229316	0	0.00126304	0
23.2	0.258615	0.21251	0.100026	0.0886457	0.0409467	0.0376638	0.0144881	0.0129654		23.2	0.0852117	0.0869164	0.035217	0.028741	0.0165785	0.00904258	0.00436215	0.00272204	0.00083991	0.000822636		23.2	0.146714	0.13153	0.0459387	0.0431818	0.0132711	0.0152075	0.00377387	0.0039746		23.2	0.0576549	0.0619385	0.0241238	0.0250706	0.00715893	5.26155e-06	0.00203919	0	0.000614309	0
23.4	0.260327	0.214009	0.100788	0.089341	0.041562	0.0379741	0.0150547	0.0130745		23.4	0.085882	0.0874304	0.0355421	0.0289568	0.0164858	0.00911583	0.004428	0.00274465	0.00126485	0.000829523		23.4	0.147241	0.132552	0.0459172	0.043541	0.0131437	0.0153369	0.0034811	0.00400867		23.4	0.0580087	0.0619412	0.0241356	0.0250865	0.00750394	5.30632e-06	0.00244593	0	0.000794122	0
23.6	0.262066	0.215502	0.101452	0.0900353	0.0418693	0.0382841	0.0153467	0.0131836		23.6	0.0861028	0.0879412	0.0360793	0.029172	0.0161677	0.009189	0.004368	0.00276724	0.00140717	0.000836407		23.6	0.147995	0.133571	0.0459897	0.0438999	0.0126252	0.0154662	0.00314873	0.00404273		23.6	0.0579736	0.0619436	0.0238672	0.0251018	0.00745258	5.35108e-06	0.00214774	0	0.000395125	0
23.8	0.263281	0.216991	0.102314	0.0907285	0.0423842	0.0385939	0.0157027	0.0132926		23.8	0.0869569	0.0884489	0.0364836	0.0293868	0.0161361	0.0092621	0.00455036	0.00278982	0.00160711	0.000843287		23.8	0.148906	0.134589	0.0464102	0.0442586	0.0126809	0.0155955	0.00289773	0.00407679		23.8	0.0578149	0.061946	0.0233815	0.0251166	0.0074372	5.39583e-06	0.00171887	0	0.000202782	0
24	0.265377	0.218474	0.103573	0.0914205	0.043371	0.0389034	0.0159883	0.0134016		24	0.0871117	0.0889535	0.0368212	0.0296011	0.0159878	0.00933511	0.00434596	0.00281238	0.00155718	0.000850163		24	0.150125	0.135605	0.046708	0.0446171	0.013225	0.0157248	0.00310194	0.00411084		24	0.0583097	0.0619482	0.0234134	0.0251309	0.0073836	5.44057e-06	0.00146799	0	0.000226392	0
24.2	0.26732	0.219953	0.105153	0.0921115	0.0434907	0.0392128	0.016611	0.0135105		24.2	0.087734	0.089455	0.0377847	0.0298148	0.0168026	0.00940805	0.00489004	0.00283493	0.0022313	0.000857036		24.2	0.151093	0.136619	0.0469601	0.0449753	0.0133547	0.015854	0.00337985	0.00414489		24.2	0.0587899	0.0619502	0.0230702	0.0251447	0.00731697	5.4853e-06	0.00178052	0	0.000390067	0
24.4	0.269509	0.221427	0.106497	0.0928013	0.0441751	0.0395218	0.0171877	0.0136194		24.4	0.0881347	0.0899535	0.0381274	0.0300281	0.0165562	0.00948092	0.00517048	0.00285746	0.00255607	0.000863906		24.4	0.152749	0.137632	0.0476178	0.0453334	0.0137405	0.0159832	0.00358876	0.00417894		24.4	0.0591614	0.0619522	0.0231737	0.025158	0.00737088	5.53002e-06	0.00175113	0	0.00110905	0
24.6	0.271155	0.222896	0.107372	0.0934901	0.0448635	0.0398307	0.0175025	0.0137282		24.6	0.0877743	0.090449	0.037801	0.0302409	0.0158349	0.00955371	0.00430067	0.00287999	0.00204821	0.000870772		24.6	0.154178	0.138643	0.0479195	0.0456912	0.0138198	0.0161124	0.00391559	0.00421298		24.6	0.0591717	0.061954	0.0227522	0.0251709	0.00746011	5.57473e-06	0.00161273	0	0.0010599	0
24.8	0.272332	0.22436	0.108279	0.0941778	0.0447077	0.0401393	0.0173638	0.013837		24.8	0.0882617	0.0909415	0.0385155	0.0304532	0.015452	0.00962642	0.00460622	0.00290249	0.00198124	0.000877635		24.8	0.154632	0.139651	0.047945	0.0460488	0.0139599	0.0162416	0.00405215	0.00424702		24.8	0.0596071	0.0619557	0.0234051	0.0251834	0.00787337	5.61943e-06	0.00204734	0	0.00128068	0
25	0.273653	0.225819	0.109276	0.0948644	0.044747	0.0404476	0.0173394	0.0139458		25	0.0876636	0.091431	0.0382468	0.030665	0.0154125	0.00969905	0.00404876	0.00292498	0.00180001	0.000884495		25	0.155158	0.140659	0.0480395	0.0464062	0.0137077	0.0163707	0.0041746	0.00428106		25	0.0605804	0.0619573	0.0239707	0.0251954	0.00846104	5.66412e-06	0.00254491	0	0.00178655	0
25.2	0.274896	0.227273	0.110514	0.0955499	0.0449271	0.0407557	0.0181206	0.0140545		25.2	0.087649	0.0919175	0.0381169	0.0308763	0.0155436	0.00977161	0.0044877	0.00294746	0.00142113	0.000891351		25.2	0.156185	0.141664	0.0487159	0.0467634	0.0139213	0.0164998	0.00377761	0.00431509		25.2	0.0608109	0.0619588	0.0240938	0.025207	0.00869906	5.7088e-06	0.00266866	0	0.0017475	0
25.4	0.276168	0.228722	0.111411	0.0962343	0.0448925	0.0410636	0.0170212	0.0141631		25.4	0.0871589	0.092401	0.0375214	0.0310872	0.0153384	0.00984409	0.00436437	0.00296993	0.00112071	0.000898203		25.4	0.157252	0.142668	0.0493761	0.0471203	0.0141328	0.0166289	0.00403227	0.00434912		25.4	0.061102	0.0619602	0.0250083	0.0252183	0.00890688	5.75347e-06	0.00293465	0	0.00214509	0
25.6	0.27675	0.230167	0.111353	0.0969176	0.0445	0.0413713	0.0171221	0.0142718		25.6	0.0878826	0.0928816	0.0373999	0.0312975	0.0154643	0.00991649	0.00434167	0.00299238	0.000547292	0.000905052		25.6	0.157985	0.143669	0.050045	0.0474771	0.0139711	0.0167579	0.00377335	0.00438315		25.6	0.0604364	0.0619616	0.0247968	0.0252291	0.008694	5.79813e-06	0.00237013	0	0.0017617	0
25.8	0.276859	0.231607	0.11074	0.0975998	0.0435994	0.0416787	0.0168327	0.0143803		25.8	0.0888783	0.0933593	0.0378558	0.0315074	0.0159479	0.00998882	0.00470841	0.00301481	0.000948452	0.000911898		25.8	0.158529	0.144669	0.0505685	0.0478336	0.0134132	0.0168869	0.00358019	0.00441717		25.8	0.0601854	0.0619628	0.0246832	0.0252396	0.00836764	5.84278e-06	0.00212759	0	0.00188731	0
26	0.27785	0.233042	0.11093	0.098281	0.0436025	0.0419858	0.0169276	0.0144889		26	0.0896926	0.0938341	0.037871	0.0317167	0.0164397	0.0100611	0.00433524	0.00303723	0.000613688	0.000918741		26	0.159925	0.145668	0.0510781	0.0481899	0.0137156	0.0170159	0.00359834	0.00445119		26	0.0596008	0.061964	0.0242138	0.0252497	0.00739136	5.88742e-06	0.00131649	0	0.000627961	0
26.2	0.278694	0.234472	0.111146	0.098961	0.0435328	0.0422928	0.0167214	0.0145973		26.2	0.0899023	0.094306	0.0381958	0.0319256	0.0161408	0.0101333	0.00404811	0.00305964	0.000112768	0.00092558		26.2	0.160661	0.146664	0.0511368	0.048546	0.0137441	0.0171449	0.00324412	0.00448521		26.2	0.059564	0.0619651	0.024159	0.0252595	0.00732054	5.93205e-06	0.00111111	0	0.000275427	0
26.4	0.280092	0.235898	0.111506	0.09964	0.0440189	0.0425995	0.0168431	0.0147058		26.4	0.0902018	0.0947751	0.0385676	0.032134	0.0162319	0.0102054	0.00373362	0.00308203	0.000176692	0.000932415		26.4	0.161553	0.147659	0.0514578	0.0489019	0.0137022	0.0172738	0.00317543	0.00451922		26.4	0.0592528	0.0619661	0.0243628	0.0252689	0.006058	5.97667e-06	0.000684464	0	0.000101365	0
26.6	0.281609	0.237318	0.112506	0.100318	0.044776	0.0429059	0.017006	0.0148142		26.6	0.0906961	0.0952413	0.0388245	0.032342	0.0161588	0.0102774	0.00378027	0.00310441	1.70459e-05	0.000939247		26.6	0.162492	0.148652	0.0523489	0.0492575	0.0135174	0.0174027	0.0032953	0.00455323		26.6	0.0592809	0.0619671	0.023717	0.0252781	0.00616501	6.02128e-06	0.000644157	0	-0.00022499	0
26.8	0.283174	0.238734	0.113038	0.100995	0.0459708	0.0432122	0.0173325	0.0149225		26.8	0.0919235	0.0957047	0.0393859	0.0325494	0.0164806	0.0103493	0.00426667	0.00312678	0.000240114	0.000946076		26.8	0.164495	0.149644	0.0530714	0.049613	0.0136246	0.0175315	0.00385111	0.00458724		26.8	0.0589321	0.061968	0.0228235	0.0252869	0.0055569	6.06589e-06	0.000210411	0	-0.000618551	0
27	0.28445	0.240146	0.113847	0.101671	0.046476	0.0435182	0.0174948	0.0150308		27	0.0924804	0.0961652	0.0396742	0.0327564	0.0164091	0.0104212	0.00446481	0.00314913	0.000297724	0.000952901		27	0.166064	0.150633	0.054292	0.0499682	0.01452	0.0176604	0.00413634	0.00462124		27	0.0587039	0.0619689	0.0228871	0.0252954	0.00532551	6.11048e-06	-0.000634575	0	-0.000830419	0
27.2	0.286251	0.241552	0.11494	0.102345	0.0468706	0.0438239	0.0180246	0.0151391		27.2	0.0923638	0.096623	0.0403712	0.0329629	0.0164889	0.010493	0.00444453	0.00317146	0.000155451	0.000959723		27.2	0.167169	0.151621	0.0547102	0.0503232	0.0144321	0.0177892	0.00377418	0.00465524		27.2	0.0585562	0.0619697	0.0227432	0.0253036	0.00543645	6.15506e-06	-0.00113982	0	-0.00141869	0
27.4	0.287424	0.242954	0.115154	0.103019	0.0471068	0.0441294	0.0179946	0.0152473		27.4	0.093093	0.0970779	0.0408363	0.0331689	0.0159561	0.0105647	0.00392208	0.00319378	0.000165206	0.000966542		27.4	0.16853	0.152607	0.0549835	0.050678	0.0144269	0.0179179	0.00347728	0.00468924		27.4	0.0584811	0.0619704	0.0236122	0.0253116	0.00545007	6.19963e-06	-0.000872964	0	-0.000469411	0
27.6	0.289246	0.244352	0.115808	0.103691	0.0477997	0.0444347	0.0184523	0.0153555		27.6	0.0934178	0.0975302	0.0413054	0.0333744	0.0157085	0.0106364	0.00404505	0.00321609	0.000374263	0.000973357		27.6	0.170104	0.153592	0.0556253	0.0510325	0.0148131	0.0180467	0.00342416	0.00472323		27.6	0.058318	0.0619711	0.0242704	0.0253193	0.00543341	6.24419e-06	-0.000801604	0	-0.000746258	0
27.8	0.29145	0.245744	0.117289	0.104363	0.0489337	0.0447398	0.0191279	0.0154636		27.8	0.0947368	0.0979796	0.0425315	0.0335795	0.0163359	0.0107079	0.00484796	0.00323839	0.00110136	0.000980169		27.8	0.171362	0.154574	0.0563927	0.0513869	0.0155047	0.0181754	0.00375028	0.00475722		27.8	0.058046	0.0619718	0.0239947	0.0253267	0.00528196	6.28874e-06	-0.00101375	0	-0.000691568	0
28	0.293319	0.247132	0.117771	0.105033	0.0491471	0.0450446	0.0192033	0.0155717		28	0.0952016	0.0984264	0.0431874	0.033784	0.0165552	0.0107794	0.00472614	0.00326066	0.00187852	0.000986977		28	0.172373	0.155555	0.0564946	0.051741	0.0164278	0.0183041	0.00376048	0.0047912		28	0.0581019	0.0619724	0.0244002	0.0253339	0.00493595	6.33328e-06	-0.000975203	0	-0.000891584	0
28.2	0.294647	0.248516	0.118964	0.105703	0.0495755	0.0453491	0.019431	0.0156797		28.2	0.0960048	0.0988704	0.0442888	0.0339882	0.0173622	0.0108508	0.0052802	0.00328293	0.00263127	0.000993782		28.2	0.173973	0.156534	0.0566224	0.0520949	0.0166724	0.0184328	0.00373885	0.00482519		28.2	0.0580734	0.061973	0.0247782	0.0253408	0.00484592	6.37781e-06	-0.00100977	0	-0.000236367	0
28.4	0.296625	0.249895	0.119926	0.106371	0.0505598	0.0456535	0.0194439	0.0157877		28.4	0.0961253	0.0993117	0.0437471	0.0341918	0.0164982	0.0109222	0.00451582	0.00330518	0.00212478	0.00100058		28.4	0.175673	0.157512	0.056904	0.0524486	0.0172645	0.0185614	0.00372899	0.00485917		28.4	0.0583426	0.0619736	0.0250526	0.0253475	0.0051207	6.42234e-06	-0.000944234	0	0.000128889	0
28.6	0.297608	0.251269	0.120336	0.107038	0.0507463	0.0459576	0.018998	0.0158957		28.6	0.0960845	0.0997504	0.0434473	0.034395	0.0162894	0.0109935	0.00412157	0.00332742	0.00146555	0.00100738		28.6	0.176781	0.158488	0.0571542	0.0528021	0.0177449	0.01869	0.00391672	0.00489314		28.6	0.0586016	0.0619741	0.0254228	0.0253539	0.00571235	6.46685e-06	-0.000944357	0	0.000446166	0
28.8	0.298701	0.252639	0.120902	0.107704	0.0503915	0.0462615	0.0188112	0.0160036		28.8	0.0959269	0.100186	0.043476	0.0345977	0.0167473	0.0110647	0.00435521	0.00334964	0.00136707	0.00101418		28.8	0.1778	0.159462	0.0578888	0.0531554	0.0175939	0.0188186	0.00394609	0.00492711		28.8	0.0597983	0.0619746	0.0261689	0.0253602	0.00681956	6.51135e-06	5.62005e-05	0	0.00134983	0
29	0.299524	0.254004	0.12143	0.108369	0.0501719	0.0465651	0.0187888	0.0161114		29	0.0958355	0.10062	0.0429995	0.0347999	0.0171536	0.0111358	0.00494156	0.00337185	0.00155373	0.00102097		29	0.17921	0.160434	0.0584568	0.0535085	0.0182878	0.0189471	0.00446724	0.00496108		29	0.0600735	0.061975	0.0260354	0.0253662	0.0067835	6.55584e-06	0.000698872	0	0.00196271	0
29.2	0.300567	0.255364	0.122003	0.109033	0.0505514	0.0468685	0.0188839	0.0162192		29.2	0.096605	0.10105	0.0429783	0.0350017	0.0176414	0.0112068	0.00572686	0.00339405	0.00211167	0.00102776		29.2	0.180195	0.161405	0.0591666	0.0538613	0.019421	0.0190756	0.0045671	0.00499505		29.2	0.0591416	0.0619755	0.0255808	0.0253721	0.00658608	6.60032e-06	0.000152709	0	0.00143699	0
29.4	0.301441	0.25672	0.122367	0.109696	0.0508192	0.0471717	0.018418	0.016327		29.4	0.0968242	0.101479	0.0426236	0.035203	0.0170873	0.0112778	0.00582108	0.00341623	0.00203565	0.00103454		29.4	0.180955	0.162374	0.059618	0.0542139	0.0199984	0.0192041	0.00478828	0.00502901		29.4	0.0588814	0.0619759	0.0255451	0.0253777	0.00604862	6.64479e-06	-0.000211095	0	0.00167098	0
29.6	0.302006	0.258072	0.12243	0.110358	0.051029	0.0474746	0.0188449	0.0164347		29.6	0.0972733	0.101904	0.0424298	0.0354038	0.0170283	0.0113487	0.00584566	0.00343839	0.00167472	0.00104132		29.6	0.181442	0.163341	0.0596332	0.0545664	0.019738	0.0193325	0.00460537	0.00506297		29.6	0.0577284	0.0619763	0.024613	0.0253831	0.00568231	6.68926e-06	-0.000960167	0	0.000957572	0
29.8	0.302661	0.259419	0.122613	0.111019	0.050807	0.0477773	0.0186487	0.0165424		29.8	0.0975858	0.102327	0.042371	0.0356042	0.0167536	0.0114195	0.00561797	0.00346055	0.00175983	0.0010481		29.8	0.182634	0.164307	0.0600022	0.0549186	0.0204706	0.019461	0.00483834	0.00509692		29.8	0.0580686	0.0619766	0.0242775	0.0253884	0.005564	6.73371e-06	-0.00108399	0	0.00111038	0
30	0.303869	0.260762	0.123459	0.111679	0.0515	0.0480798	0.0189857	0.0166501		30	0.097492	0.102747	0.0423665	0.0358041	0.0164488	0.0114903	0.00492182	0.00348269	0.00104251	0.00105487		30	0.183955	0.16527	0.0601593	0.0552705	0.0207579	0.0195894	0.00470725	0.00513088		30	0.0580714	0.061977	0.0242749	0.0253935	0.00561347	6.77815e-06	-0.000926261	0	0.00110431	0
30.2	0.305871	0.2621	0.124945	0.112338	0.0518315	0.048382	0.019684	0.0167577		30.2	0.0975578	0.103165	0.0424425	0.0360035	0.0158097	0.0115609	0.00500431	0.00350481	0.000768143	0.00106165		30.2	0.184827	0.166233	0.0603862	0.0556223	0.020996	0.0197177	0.00460994	0.00516483		30.2	0.0583862	0.0619773	0.0242644	0.0253984	0.00559946	6.82258e-06	-0.000609429	0	0.00111956	0
30.4	0.307091	0.263433	0.125538	0.112996	0.051969	0.0486841	0.0194153	0.0168652		30.4	0.0982374	0.10358	0.0430956	0.0362025	0.0164616	0.0116315	0.00575085	0.00352692	0.000952499	0.00106841		30.4	0.185702	0.167193	0.0605682	0.0559739	0.0202581	0.0198461	0.0047566	0.00519877		30.4	0.0587079	0.0619776	0.0245527	0.0254031	0.00580025	6.86701e-06	-0.00022659	0	0.00150072	0
30.6	0.309034	0.264763	0.127404	0.113652	0.0528963	0.0489858	0.0198088	0.0169727		30.6	0.0986157	0.103993	0.0433563	0.036401	0.0161178	0.011702	0.00533278	0.00354902	0.000533376	0.00107518		30.6	0.186766	0.168152	0.0608297	0.0563252	0.0199776	0.0199744	0.00478243	0.00523271		30.6	0.0592655	0.0619778	0.0252217	0.0254077	0.00673151	6.91142e-06	-0.000246278	0	0.00182411	0
30.8	0.31045	0.266087	0.128463	0.114308	0.0533547	0.0492874	0.0197998	0.0170802		30.8	0.0992112	0.104403	0.043572	0.0365991	0.0162403	0.0117725	0.00574937	0.0035711	0.00084209	0.00108194		30.8	0.1884	0.169109	0.0609635	0.0566763	0.0202882	0.0201027	0.00504236	0.00526665		30.8	0.0592361	0.0619781	0.0257804	0.0254121	0.00655388	6.95582e-06	-0.000231805	0	0.0018709	0
31	0.31157	0.267408	0.129117	0.114963	0.0534211	0.0495887	0.0195749	0.0171876		31	0.0988874	0.104811	0.0435464	0.0367967	0.016305	0.0118429	0.00562912	0.00359317	0.000299207	0.0010887		31	0.18921	0.170064	0.0611338	0.0570273	0.0202016	0.0202309	0.00452847	0.00530059		31	0.0590779	0.0619784	0.0261033	0.0254164	0.00664531	7.00021e-06	-0.000224509	0	0.00239502	0
31.2	0.31267	0.268724	0.12958	0.115616	0.0531688	0.0498897	0.0195064	0.017295		31.2	0.0983833	0.105216	0.0437311	0.0369939	0.0165775	0.0119132	0.005045	0.00361522	-0.000190103	0.00109545		31.2	0.190488	0.171018	0.0609963	0.057378	0.0190649	0.0203591	0.00442336	0.00533452		31.2	0.058953	0.0619786	0.026432	0.0254205	0.0072472	7.0446e-06	0.000308186	0	0.00235357	0
31.4	0.314268	0.270036	0.130602	0.116269	0.0531853	0.0501906	0.0199877	0.0174023		31.4	0.0988399	0.105619	0.0434447	0.0371906	0.0159869	0.0119834	0.00438631	0.00363726	-0.000574332	0.0011022		31.4	0.191619	0.17197	0.0613081	0.0577284	0.0186138	0.0204873	0.00437652	0.00536845		31.4	0.0589431	0.0619788	0.0269545	0.0254245	0.00728879	7.08897e-06	0.000607275	0	0.00219678	0
31.6	0.316272	0.271343	0.13179	0.11692	0.0539486	0.0504912	0.0207052	0.0175096		31.6	0.0994528	0.106019	0.0443208	0.0373868	0.0168209	0.0120536	0.00485973	0.00365929	0.000112611	0.00110895		31.6	0.192533	0.172921	0.0621157	0.0580787	0.0185943	0.0206155	0.00418927	0.00540237		31.6	0.0583882	0.061979	0.026502	0.0254284	0.00684399	7.13333e-06	0.000547585	0	0.00113174	0
31.8	0.317996	0.272646	0.133205	0.117571	0.0540677	0.0507916	0.0208384	0.0176168		31.8	0.100145	0.106417	0.0453513	0.0375826	0.0178146	0.0121236	0.00503433	0.0036813	0.000764472	0.00111569		31.8	0.193873	0.173869	0.0627401	0.0584288	0.0187221	0.0207436	0.00458364	0.00543629		31.8	0.0574861	0.0619792	0.025694	0.0254321	0.00607509	7.17769e-06	-0.000202693	0	0.000250702	0
32	0.319153	0.273945	0.133473	0.11822	0.0540548	0.0510917	0.0203546	0.017724		32	0.100124	0.106813	0.0459376	0.0377779	0.0182931	0.0121936	0.00431457	0.0037033	0.00120989	0.00112243		32	0.195358	0.174817	0.0634204	0.0587786	0.0186586	0.0208717	0.00469858	0.00547021		32	0.0575993	0.0619794	0.0263199	0.0254357	0.00634827	7.22203e-06	0.000224546	0	0.000231298	0
32.2	0.320939	0.275239	0.135015	0.118869	0.0545365	0.0513917	0.0205972	0.0178312		32.2	0.100378	0.107206	0.0459903	0.0379728	0.0183752	0.0122636	0.00397443	0.00372529	0.0010517	0.00112917		32.2	0.196779	0.175762	0.0639101	0.0591283	0.0186085	0.0209998	0.00454246	0.00550413		32.2	0.0578027	0.0619795	0.0263728	0.0254392	0.00651417	7.26636e-06	0.000116728	0	0.000376561	0
32.4	0.322768	0.276529	0.135684	0.119516	0.0550169	0.0516913	0.0204727	0.0179383		32.4	0.100551	0.107597	0.0452937	0.0381672	0.0178446	0.0123334	0.00313206	0.00374726	0.00027237	0.0011359		32.4	0.198118	0.176706	0.0654583	0.0594777	0.019313	0.0211278	0.00503742	0.00553804		32.4	0.0576335	0.0619797	0.0264022	0.0254425	0.00629543	7.31069e-06	0.000397133	0	-5.83963e-05	0
32.6	0.323833	0.277815	0.136211	0.120162	0.0549359	0.0519908	0.0203325	0.0180454		32.6	0.100261	0.107985	0.0452846	0.0383612	0.0186169	0.0124032	0.00337407	0.00376922	0.000427223	0.00114264		32.6	0.199013	0.177648	0.0658807	0.0598269	0.019928	0.0212559	0.00502317	0.00557195		32.6	0.058315	0.0619799	0.0264187	0.0254458	0.00631019	7.355e-06	0.0008268	0	0.000281617	0
32.8	0.325179	0.279096	0.13714	0.120808	0.0557924	0.05229	0.0208651	0.0181524		32.8	0.100428	0.108371	0.045335	0.0385548	0.0186271	0.0124729	0.00345308	0.00379116	0.00038453	0.00114936		32.8	0.199718	0.178588	0.0667389	0.0601759	0.0203295	0.0213838	0.0051123	0.00560585		32.8	0.0586037	0.06198	0.0263787	0.0254489	0.00601054	7.3993e-06	0.00128496	0	0.000565281	0
33	0.326567	0.280373	0.137664	0.121452	0.0562822	0.052589	0.020397	0.0182594		33	0.10093	0.108755	0.0454747	0.0387479	0.0185211	0.0125426	0.00401218	0.00381309	0.000753317	0.00115609		33	0.199838	0.179527	0.067303	0.0605246	0.0210889	0.0215118	0.00541745	0.00563975		33	0.0572881	0.0619801	0.0258849	0.0254519	0.00528097	7.4436e-06	0.000980179	0	0.000360941	0
33.2	0.327947	0.281646	0.138415	0.122095	0.0572299	0.0528878	0.0206371	0.0183663		33.2	0.101267	0.109136	0.0454037	0.0389405	0.018455	0.0126121	0.00407661	0.003835	0.00123197	0.00116281		33.2	0.200168	0.180464	0.06762	0.0608732	0.0211232	0.0216397	0.00522711	0.00567365		33.2	0.0563366	0.0619802	0.0254216	0.0254548	0.00506875	7.48788e-06	0.000281056	0	-0.00047496	0
33.4	0.328802	0.282915	0.138713	0.122737	0.0572438	0.0531863	0.0204706	0.0184732		33.4	0.100809	0.109515	0.0455204	0.0391327	0.0179836	0.0126816	0.00407597	0.00385691	0.000563813	0.00116952		33.4	0.201447	0.1814	0.0681794	0.0612216	0.0212699	0.0217676	0.00575049	0.00570754		33.4	0.0565029	0.0619804	0.0248942	0.0254577	0.00470499	7.53216e-06	-6.17845e-05	0	-0.000850203	0
33.6	0.329612	0.284179	0.138626	0.123379	0.057382	0.0534846	0.0203773	0.01858		33.6	0.100817	0.109892	0.0456922	0.0393245	0.0176464	0.012751	0.00408969	0.00387879	0.000597308	0.00117624		33.6	0.202378	0.182334	0.0682676	0.0615697	0.0218328	0.0218955	0.00611336	0.00574143		33.6	0.0567443	0.0619805	0.0247126	0.0254604	0.00525381	7.57642e-06	-3.42116e-05	0	-0.000815799	0
33.8	0.329931	0.28544	0.138628	0.124019	0.0567968	0.0537827	0.0201151	0.0186868		33.8	0.101862	0.110266	0.0460924	0.0395158	0.0177369	0.0128204	0.00462286	0.00390067	0.0012469	0.00118295		33.8	0.203561	0.183266	0.068744	0.0619176	0.0231387	0.0220233	0.00578384	0.00577532		33.8	0.0577205	0.0619806	0.0244348	0.025463	0.005685	7.62068e-06	0.000211805	0	-0.000657344	0
34	0.330335	0.286696	0.139307	0.124658	0.0571064	0.0540805	0.0204084	0.0187936		34	0.101626	0.110638	0.0461514	0.0397066	0.0176106	0.0128896	0.00469807	0.00392253	0.00107348	0.00118966		34	0.20477	0.184196	0.0698181	0.0622654	0.0239158	0.0221512	0.00620772	0.00580921		34	0.0573852	0.0619807	0.0242777	0.0254656	0.00572227	7.66492e-06	0.000781928	0	-0.000805928	0
34.2	0.331092	0.287948	0.139683	0.125296	0.0567264	0.0543781	0.0199841	0.0189003		34.2	0.102447	0.111008	0.0469783	0.0398971	0.0181268	0.0129588	0.00574364	0.00394437	0.00151979	0.00119636		34.2	0.205967	0.185125	0.0705531	0.0626129	0.0245798	0.0222789	0.00648244	0.00584309		34.2	0.0576251	0.0619808	0.0242679	0.0254681	0.0060144	7.70916e-06	0.00108106	0	-0.00126978	0
34.4	0.331206	0.289196	0.139917	0.125933	0.0570028	0.0546755	0.0198449	0.019007		34.4	0.103164	0.111376	0.0474314	0.0400871	0.018364	0.013028	0.0061023	0.00396621	0.00123536	0.00120306		34.4	0.206525	0.186053	0.070665	0.0629602	0.0244557	0.0224067	0.00655799	0.00587697		34.4	0.0574526	0.0619808	0.0241686	0.0254704	0.0060231	7.75338e-06	0.000881698	0	-0.00106811	0
34.6	0.331821	0.290439	0.140459	0.12657	0.0575316	0.0549727	0.0201454	0.0191136		34.6	0.103726	0.111741	0.0478933	0.0402766	0.0184315	0.013097	0.00628561	0.00398802	0.00157033	0.00120976		34.6	0.207821	0.186978	0.070628	0.0633073	0.0248029	0.0225344	0.00659067	0.00591084		34.6	0.0578298	0.0619809	0.0247794	0.0254727	0.006305	7.7976e-06	0.00076869	0	-0.000738209	0
34.8	0.331731	0.291679	0.139901	0.127205	0.0573541	0.0552696	0.0193018	0.0192202		34.8	0.104009	0.112104	0.0483229	0.0404657	0.0191431	0.013166	0.00735992	0.00400983	0.00240885	0.00121645		34.8	0.208726	0.187903	0.0705633	0.0636541	0.0245905	0.0226621	0.00653132	0.00594471		34.8	0.0579177	0.061981	0.024558	0.0254749	0.00615224	7.8418e-06	0.00113026	0	-0.000818611	0
35	0.332273	0.292914	0.140127	0.127839	0.0572419	0.0555663	0.0194131	0.0193267		35	0.103615	0.112465	0.0484126	0.0406544	0.0193176	0.0132349	0.00724817	0.00403162	0.00209744	0.00122314		35	0.210191	0.188825	0.0708612	0.0640008	0.0246596	0.0227898	0.00638354	0.00597858		35	0.0583817	0.0619811	0.0243337	0.0254771	0.00674046	7.886e-06	0.00154034	0	-0.000250492	0
35.2	0.332965	0.294145	0.139992	0.128472	0.057423	0.0558628	0.0192729	0.0194332		35.2	0.103971	0.112824	0.0484219	0.0408426	0.0194705	0.0133037	0.0072685	0.0040534	0.00221762	0.00122983		35.2	0.211577	0.189746	0.0717329	0.0643472	0.024764	0.0229174	0.00717781	0.00601244		35.2	0.0582788	0.0619811	0.0242975	0.0254792	0.0075187	7.93018e-06	0.00208291	0	-0.00060556	0
35.4	0.334153	0.295373	0.140611	0.129104	0.0578177	0.056159	0.0195952	0.0195397		35.4	0.104653	0.11318	0.0484419	0.0410304	0.0195039	0.0133725	0.00714077	0.00407516	0.00215584	0.00123651		35.4	0.212256	0.190665	0.0722772	0.0646935	0.0247112	0.023045	0.00704124	0.0060463		35.4	0.0583482	0.0619812	0.0240982	0.0254812	0.00732524	7.97436e-06	0.00210118	0	-0.000319603	0
35.6	0.33543	0.296596	0.141575	0.129735	0.0581992	0.056455	0.0200442	0.0196461		35.6	0.105005	0.113535	0.0487861	0.0412178	0.0199371	0.0134412	0.00727089	0.00409691	0.00309976	0.00124319		35.6	0.213998	0.191583	0.0729477	0.0650395	0.0253544	0.0231726	0.00762196	0.00608016		35.6	0.0578631	0.0619813	0.0239057	0.0254831	0.00747226	8.01852e-06	0.0020302	0	-4.91301e-05	0
35.8	0.336653	0.297815	0.142391	0.130365	0.0584489	0.0567508	0.0202851	0.0197525		35.8	0.105042	0.113887	0.0487148	0.0414047	0.0202633	0.0135098	0.00719156	0.00411864	0.00291477	0.00124987		35.8	0.215302	0.192499	0.0735202	0.0653853	0.0257894	0.0233002	0.0081325	0.00611401		35.8	0.0577006	0.0619813	0.0238452	0.025485	0.00800605	8.06268e-06	0.00169381	0	-0.000286044	0
36	0.338003	0.29903	0.142983	0.130995	0.0587774	0.0570464	0.0201076	0.0198588		36	0.104996	0.114237	0.0484833	0.0415913	0.0202376	0.0135784	0.00677724	0.00414037	0.00287504	0.00125655		36	0.21588	0.193413	0.0739563	0.0657309	0.0253416	0.0234277	0.00792748	0.00614786		36	0.0582588	0.0619814	0.0240155	0.0254868	0.00821295	8.10683e-06	0.00202402	0	9.99517e-05	0
36.2	0.339852	0.300241	0.144592	0.131623	0.0592894	0.0573417	0.0210102	0.0199651		36.2	0.105419	0.114585	0.0481264	0.0417773	0.020126	0.0136468	0.00661585	0.00416207	0.00248281	0.00126322		36.2	0.216335	0.194326	0.0742221	0.0660763	0.0256756	0.0235552	0.00760619	0.00618171		36.2	0.0583137	0.0619814	0.0244655	0.0254885	0.0088129	8.15096e-06	0.00264732	0	0.000620477	0
36.4	0.341335	0.301448	0.145649	0.13225	0.0598966	0.0576368	0.021229	0.0200713		36.4	0.105555	0.114931	0.0478082	0.041963	0.0199206	0.0137152	0.00655608	0.00418377	0.00193638	0.00126988		36.4	0.216961	0.195237	0.0748961	0.0664215	0.0255623	0.0236826	0.00798695	0.00621556		36.4	0.0583311	0.0619815	0.0248958	0.0254902	0.00887779	8.19509e-06	0.002967	0	0.000739968	0
36.6	0.342468	0.302651	0.1466	0.132876	0.0597473	0.0579317	0.0212765	0.0201775		36.6	0.105992	0.115275	0.0483225	0.0421482	0.020225	0.0137836	0.00705688	0.00420545	0.00201766	0.00127655		36.6	0.217446	0.196147	0.0744528	0.0667665	0.0252015	0.0238101	0.00771452	0.0062494		36.6	0.0585258	0.0619815	0.0245685	0.0254918	0.00851254	8.23921e-06	0.00274568	0	0.000795748	0
36.8	0.344003	0.30385	0.147257	0.133501	0.0604267	0.0582263	0.0211543	0.0202836		36.8	0.106769	0.115617	0.0482567	0.042333	0.0198948	0.0138518	0.00684835	0.00422712	0.00134423	0.00128321		36.8	0.218345	0.197055	0.0750104	0.0671112	0.0243688	0.0239375	0.00795926	0.00628323		36.8	0.0584984	0.0619815	0.0246629	0.0254934	0.00832546	8.28331e-06	0.00246828	0	0.000780991	0
37	0.34544	0.305044	0.147982	0.134125	0.0601647	0.0585207	0.0204275	0.0203897		37	0.107165	0.115956	0.0486788	0.0425173	0.0202586	0.01392	0.00697514	0.00424877	0.00169525	0.00128987		37	0.219154	0.197961	0.0748731	0.0674558	0.02399	0.0240649	0.00828543	0.00631707		37	0.0583737	0.0619816	0.0247283	0.0254949	0.00882746	8.32741e-06	0.00212274	0	0.000967773	0
37.2	0.347137	0.306235	0.149007	0.134748	0.0605596	0.0588149	0.0207175	0.0204958		37.2	0.107105	0.116294	0.0488298	0.0427013	0.020338	0.0139881	0.00685247	0.00427041	0.00159907	0.00129652		37.2	0.220003	0.198866	0.0745421	0.0678001	0.0234356	0.0241922	0.00817238	0.0063509		37.2	0.0588362	0.0619816	0.0246016	0.0254964	0.00869419	8.3715e-06	0.00209598	0	0.000975196	0
37.4	0.347895	0.307422	0.14953	0.135371	0.0604822	0.0591089	0.0205479	0.0206018		37.4	0.107543	0.116629	0.0492753	0.0428848	0.0202741	0.0140562	0.00686437	0.00429203	0.00185956	0.00130317		37.4	0.22113	0.199769	0.0750698	0.0681443	0.0234195	0.0243195	0.00803039	0.00638472		37.4	0.0588258	0.0619816	0.0241897	0.0254978	0.00813638	8.41558e-06	0.00149957	0	0.000890567	0
37.6	0.349135	0.308606	0.150317	0.135992	0.0613749	0.0594026	0.0207783	0.0207078		37.6	0.10825	0.116963	0.0492424	0.0430679	0.0205035	0.0141241	0.00705576	0.00431365	0.00228732	0.00130982		37.6	0.221955	0.200671	0.0753529	0.0684882	0.0234273	0.0244468	0.00771605	0.00641855		37.6	0.0593558	0.0619817	0.0247516	0.0254992	0.00869019	8.45964e-06	0.00160819	0	0.000829289	0
37.8	0.349787	0.309785	0.151312	0.136612	0.0610634	0.0596961	0.020634	0.0208137		37.8	0.109166	0.117294	0.0494421	0.0432505	0.0209634	0.014192	0.00756679	0.00433524	0.0026283	0.00131646		37.8	0.222602	0.201571	0.0752588	0.0688319	0.0229906	0.0245741	0.0068471	0.00645237		37.8	0.0593	0.0619817	0.0245686	0.0255005	0.00850428	8.5037e-06	0.00113593	0	0.000359998	0
38	0.350932	0.31096	0.152283	0.137231	0.0620414	0.0599894	0.0212275	0.0209196		38	0.109087	0.117624	0.0497704	0.0434328	0.0210886	0.0142599	0.00747413	0.00435683	0.00227421	0.0013231		38	0.223628	0.202469	0.0759659	0.0691754	0.0230641	0.0247013	0.00699765	0.00648618		38	0.0593681	0.0619817	0.0254509	0.0255018	0.00877046	8.54775e-06	0.00200576	0	0.000627468	0
38.2	0.352586	0.312131	0.153021	0.137849	0.0624067	0.0602825	0.0209731	0.0210254		38.2	0.109474	0.117951	0.050115	0.0436146	0.0213032	0.0143276	0.00771735	0.0043784	0.00199127	0.00132974		38.2	0.224235	0.203366	0.0762416	0.0695187	0.0234502	0.0248285	0.00684963	0.00652		38.2	0.0594126	0.0619818	0.0254275	0.025503	0.00864688	8.59179e-06	0.00153941	0	0.0001906	0
38.4	0.352941	0.313299	0.153024	0.138467	0.0627385	0.0605753	0.0208527	0.0211312		38.4	0.110303	0.118277	0.0502123	0.043796	0.021145	0.0143953	0.00780908	0.00439996	0.0016267	0.00133637		38.4	0.2245	0.204261	0.0760238	0.0698618	0.0229193	0.0249557	0.0058105	0.00655381		38.4	0.0599393	0.0619818	0.0253186	0.0255042	0.00853163	8.63582e-06	0.000970608	0	0.000583899	0
38.6	0.354083	0.314462	0.153519	0.139083	0.0633755	0.0608679	0.0207883	0.021237		38.6	0.110336	0.1186	0.0507126	0.043977	0.021341	0.0144629	0.00821027	0.0044215	0.00183146	0.001343		38.6	0.225729	0.205155	0.0762524	0.0702047	0.0232924	0.0250828	0.0054744	0.00658761		38.6	0.0600372	0.0619818	0.0254249	0.0255054	0.00836022	8.67984e-06	0.000680612	0	0.000452552	0
38.8	0.355026	0.315622	0.153737	0.139698	0.0638512	0.0611603	0.0206893	0.0213427		38.8	0.110105	0.118922	0.0503478	0.0441575	0.0210316	0.0145304	0.00789361	0.00444303	0.00150851	0.00134963		38.8	0.226177	0.206047	0.0760027	0.0705473	0.0232389	0.02521	0.00474623	0.00662142		38.8	0.0602258	0.0619818	0.025396	0.0255065	0.00809447	8.72384e-06	0.000586659	0	0.000483894	0
39	0.356318	0.316778	0.153998	0.140312	0.0643057	0.0614525	0.0211984	0.0214484		39	0.110458	0.119241	0.0503012	0.0443377	0.0210607	0.0145979	0.00742693	0.00446455	0.00134561	0.00135626		39	0.226875	0.206938	0.0760823	0.0708898	0.0236119	0.025337	0.00407936	0.00665522		39	0.059823	0.0619818	0.0246687	0.0255075	0.00779155	8.76784e-06	0.000357839	0	0.000533282	0
39.2	0.357334	0.31793	0.153952	0.140926	0.0648267	0.0617444	0.0212818	0.021554		39.2	0.110925	0.119559	0.0502231	0.0445174	0.0206572	0.0146653	0.00708511	0.00448605	0.0010709	0.00136288		39.2	0.227545	0.207827	0.076459	0.071232	0.0243359	0.0254641	0.00423686	0.00668901		39.2	0.0599004	0.0619819	0.0244291	0.0255086	0.00767899	8.81183e-06	0.000973062	0	0.000986714	0
39.4	0.358354	0.319078	0.154418	0.141538	0.0650847	0.0620361	0.0219435	0.0216596		39.4	0.110824	0.119875	0.0503156	0.0446967	0.0203867	0.0147326	0.00652233	0.00450754	0.00101522	0.00136949		39.4	0.22858	0.208714	0.0767948	0.0715741	0.0250776	0.0255911	0.00435951	0.00672281		39.4	0.0600959	0.0619819	0.024791	0.0255096	0.00750752	8.85581e-06	0.00130192	0	0.00127396	0
39.6	0.358806	0.320222	0.154484	0.14215	0.0648345	0.0623276	0.0219283	0.0217651		39.6	0.110844	0.120188	0.0500944	0.0448756	0.0201776	0.0147999	0.00615533	0.00452901	0.000866092	0.00137611		39.6	0.229333	0.2096	0.0769743	0.0719159	0.0255902	0.0257181	0.00434034	0.0067566		39.6	0.0598612	0.0619819	0.02486	0.0255106	0.00737214	8.89978e-06	0.00124639	0	0.00106187	0
39.8	0.359497	0.321363	0.15497	0.14276	0.0645672	0.0626189	0.0220086	0.0218706		39.8	0.110428	0.1205	0.0503592	0.0450541	0.0203017	0.0148671	0.00605995	0.00455048	0.000614094	0.00138272		39.8	0.230509	0.210485	0.0779499	0.0722575	0.0267176	0.0258451	0.00457525	0.00679038		39.8	0.0595582	0.0619819	0.0250419	0.0255115	0.00751123	8.94374e-06	0.0017582	0	0.0007498	0
40	0.360498	0.322499	0.155655	0.143369	0.0648603	0.0629099	0.0220083	0.0219761		40	0.110958	0.12081	0.051156	0.0452322	0.020556	0.0149342	0.00661256	0.00457192	0.000694899	0.00138933		40	0.232186	0.211368	0.0789545	0.072599	0.0268874	0.0259721	0.00485462	0.00682417		40	0.0594674	0.0619819	0.0250142	0.0255124	0.0067188	8.98769e-06	0.00198336	0	0.000758625	0
40.2	0.362131	0.323632	0.15691	0.143978	0.0651716	0.0632007	0.0228956	0.0220815		40.2	0.110966	0.121118	0.0514648	0.0454099	0.0205748	0.0150013	0.00648742	0.00459336	0.000288498	0.00139593		40.2	0.233533	0.212249	0.0795531	0.0729402	0.0268026	0.026099	0.00502906	0.00685795		40.2	0.0589313	0.0619819	0.0252297	0.0255133	0.00684058	9.03163e-06	0.00226743	0	0.00104421	0
40.4	0.36258	0.324761	0.157592	0.144585	0.0649265	0.0634913	0.0225716	0.0221868		40.4	0.111374	0.121425	0.0524667	0.0455871	0.0206582	0.0150682	0.00682186	0.00461478	0.00044294	0.00140253		40.4	0.235081	0.213129	0.0800148	0.0732812	0.0268672	0.0262259	0.00567791	0.00689172		40.4	0.059029	0.061982	0.0249394	0.0255141	0.00651483	9.07556e-06	0.00195434	0	0.000563456	0
40.6	0.362647	0.325887	0.157592	0.145192	0.0643755	0.0637816	0.0215294	0.0222922		40.6	0.111795	0.121729	0.0533347	0.045764	0.0212613	0.0151351	0.00691318	0.00463619	0.000879224	0.00140913		40.6	0.236831	0.214007	0.0801444	0.073622	0.0270814	0.0263527	0.0059997	0.00692549		40.6	0.0584934	0.061982	0.0241497	0.0255149	0.00562628	9.11948e-06	0.00152896	0	-0.00012785	0
40.8	0.363425	0.327009	0.158041	0.145798	0.0651532	0.0640718	0.021241	0.0223974		40.8	0.112453	0.122032	0.0539138	0.0459404	0.0225137	0.015202	0.00688074	0.00465758	0.00145244	0.00141572		40.8	0.238412	0.214883	0.0806235	0.0739625	0.0271729	0.0264795	0.00643495	0.00695926		40.8	0.0586113	0.061982	0.0243237	0.0255157	0.00550806	9.1634e-06	0.00132457	0	-0.000152106	0
41	0.364608	0.328127	0.15922	0.146402	0.0654841	0.0643617	0.0215093	0.0225027		41	0.112947	0.122332	0.0545015	0.0461164	0.0236317	0.0152687	0.0069079	0.00467896	0.00226434	0.00142232		41	0.239528	0.215758	0.081175	0.0743029	0.0280077	0.0266063	0.00687908	0.00699303		41	0.0585299	0.061982	0.0242482	0.0255165	0.00575036	9.2073e-06	0.00148822	0	-0.000287672	0
41.2	0.365595	0.329241	0.16018	0.147006	0.0658356	0.0646514	0.0217602	0.0226079		41.2	0.113832	0.122631	0.0550509	0.046292	0.0246885	0.0153354	0.00714552	0.00470033	0.00289559	0.0014289		41.2	0.240165	0.216632	0.0815217	0.0746431	0.0273915	0.0267331	0.00619629	0.00702679		41.2	0.0583549	0.061982	0.0241814	0.0255172	0.00541116	9.25119e-06	0.00113132	0	-0.000694714	0
41.4	0.366177	0.330351	0.160986	0.147609	0.0665425	0.0649409	0.0220504	0.022713		41.4	0.114102	0.122928	0.0549603	0.0464673	0.0249981	0.015402	0.00762245	0.00472168	0.00339704	0.00143549		41.4	0.241318	0.217504	0.0817374	0.0749831	0.0270317	0.0268599	0.00586236	0.00706055		41.4	0.0578829	0.061982	0.0239543	0.0255179	0.00542793	9.29507e-06	0.000221771	0	-0.0013682	0
41.6	0.367104	0.331458	0.161896	0.14821	0.0673843	0.0652301	0.0224381	0.0228181		41.6	0.11339	0.123223	0.0547921	0.0466421	0.0255346	0.0154686	0.00772909	0.00474302	0.00321866	0.00144207		41.6	0.242569	0.218375	0.0823449	0.0753228	0.0265341	0.0269866	0.00596761	0.00709431		41.6	0.0584571	0.061982	0.0244562	0.0255186	0.00606746	9.33894e-06	0.000556529	0	-0.00147399	0
41.8	0.367678	0.332561	0.162932	0.148811	0.0676569	0.0655191	0.0226108	0.0229232		41.8	0.113934	0.123517	0.055375	0.0468165	0.0263088	0.0155351	0.00821578	0.00476435	0.00368102	0.00144865		41.8	0.243435	0.219244	0.0825007	0.0756624	0.0265096	0.0271132	0.00580812	0.00712806		41.8	0.0588056	0.061982	0.0243959	0.0255193	0.00612432	9.3828e-06	0.000238235	0	-0.00144124	0
42	0.368932	0.333661	0.163512	0.149411	0.0685585	0.0658079	0.0229346	0.0230282		42	0.114147	0.123808	0.0559762	0.0469905	0.0265567	0.0156015	0.00849917	0.00478566	0.00357396	0.00145522		42	0.244224	0.220111	0.083499	0.0760017	0.0268658	0.0272399	0.0060238	0.00716181		42	0.0593712	0.061982	0.0255219	0.0255199	0.00660504	9.42666e-06	0.000515522	0	-0.000896203	0
42.2	0.369903	0.334757	0.163846	0.15001	0.0686319	0.0660965	0.0224543	0.0231332		42.2	0.114175	0.124098	0.0558561	0.0471641	0.0269265	0.0156678	0.00910108	0.00480696	0.00356055	0.00146179		42.2	0.244672	0.220977	0.0843524	0.0763408	0.0270478	0.0273665	0.00623626	0.00719556		42.2	0.0588094	0.061982	0.0248357	0.0255206	0.00640082	9.4705e-06	-0.000653056	0	-0.00155046	0
42.4	0.370181	0.335849	0.164276	0.150608	0.0691663	0.0663848	0.0224678	0.0232381		42.4	0.114877	0.124386	0.0560867	0.0473373	0.0274444	0.0157341	0.00965945	0.00482825	0.00357856	0.00146836		42.4	0.245379	0.221841	0.0848264	0.0766798	0.0269653	0.0274931	0.00664695	0.0072293		42.4	0.0593532	0.0619821	0.0255492	0.0255211	0.00711913	9.51433e-06	-0.000637885	0	-0.000504628	0
42.6	0.37154	0.336938	0.165543	0.151205	0.0698327	0.066673	0.0233636	0.023343		42.6	0.114687	0.124673	0.0556807	0.0475101	0.0270194	0.0158003	0.00953576	0.00484952	0.00327873	0.00147493		42.6	0.246372	0.222704	0.0853101	0.0770185	0.0272185	0.0276197	0.0068206	0.00726304		42.6	0.0589175	0.0619821	0.0247974	0.0255217	0.00683338	9.55816e-06	-0.00154423	0	-0.000936395	0
42.8	0.372783	0.338023	0.16612	0.151801	0.0703226	0.0669609	0.0241009	0.0234479		42.8	0.114933	0.124958	0.0554262	0.0476825	0.0266739	0.0158664	0.00938625	0.00487078	0.00300272	0.00148149		42.8	0.246414	0.223566	0.0851842	0.077357	0.0270837	0.0277462	0.00668224	0.00729677		42.8	0.0587476	0.0619821	0.0243685	0.0255223	0.00673323	9.60197e-06	-0.00192638	0	-0.00122998	0
43	0.373732	0.339104	0.166072	0.152396	0.0704625	0.0672486	0.0240852	0.0235527		43	0.11568	0.12524	0.05578	0.0478545	0.0266933	0.0159325	0.00931428	0.00489202	0.00333873	0.00148805		43	0.246575	0.224425	0.0852396	0.0776953	0.027209	0.0278727	0.00626326	0.00733051		43	0.0588514	0.0619821	0.0244722	0.0255228	0.00698614	9.64577e-06	-0.00151817	0	-0.000723511	0
43.2	0.375103	0.340182	0.166922	0.15299	0.0712143	0.067536	0.0248994	0.0236574		43.2	0.115574	0.125522	0.0556008	0.0480261	0.0257606	0.0159985	0.0089137	0.00491325	0.00309499	0.0014946		43.2	0.247803	0.225284	0.0857919	0.0780334	0.0279731	0.0279992	0.00699204	0.00736424		43.2	0.0589163	0.0619821	0.0244484	0.0255233	0.00707962	9.68957e-06	-0.000963384	0	-0.000777361	0
43.4	0.376396	0.341256	0.167784	0.153583	0.071514	0.0678233	0.0253188	0.0237621		43.4	0.115489	0.125801	0.0552198	0.0481973	0.0252748	0.0160644	0.00866071	0.00493447	0.00301889	0.00150115		43.4	0.248385	0.226141	0.0861835	0.0783713	0.0279494	0.0281257	0.0068223	0.00739796		43.4	0.0591557	0.0619821	0.025036	0.0255239	0.00731987	9.73335e-06	-0.000407582	0	-0.00050757	0
43.6	0.377442	0.342327	0.168593	0.154175	0.0714768	0.0681103	0.0250403	0.0238668		43.6	0.115696	0.126079	0.0548796	0.0483681	0.0247837	0.0161303	0.00854051	0.00495568	0.00263119	0.0015077		43.6	0.248576	0.226996	0.086494	0.078709	0.0281842	0.0282521	0.00638336	0.00743168		43.6	0.0594597	0.0619821	0.0253788	0.0255243	0.00747638	9.77713e-06	0.000474383	0	0.000274445	0
43.8	0.378921	0.343394	0.169872	0.154767	0.072015	0.0683971	0.0256605	0.0239714		43.8	0.11535	0.126355	0.054818	0.0485385	0.0241991	0.0161961	0.00876033	0.00497687	0.00274412	0.00151425		43.8	0.249783	0.22785	0.0867563	0.0790465	0.0283684	0.0283785	0.00635665	0.0074654		43.8	0.0591955	0.0619821	0.0257429	0.0255248	0.00749708	9.82089e-06	0.00119338	0	0.000381409	0
44	0.380067	0.344457	0.170334	0.155357	0.0723951	0.0686837	0.025653	0.024076		44	0.115899	0.126629	0.0548051	0.0487086	0.0243915	0.0162618	0.00899409	0.00499805	0.00254403	0.00152079		44	0.250936	0.228702	0.0869541	0.0793838	0.0283003	0.0285049	0.00616164	0.00749912		44	0.0589817	0.0619821	0.025616	0.0255253	0.00658479	9.86465e-06	0.00131101	0	0.00045517	0
44.2	0.381121	0.345517	0.170939	0.155947	0.0724611	0.06897	0.0254486	0.0241806		44.2	0.115711	0.126902	0.0547416	0.0488782	0.0242439	0.0163274	0.00833296	0.00501921	0.00251215	0.00152733		44.2	0.251769	0.229553	0.0866056	0.0797208	0.0285344	0.0286312	0.00614178	0.00753283		44.2	0.0589542	0.0619821	0.0257043	0.0255257	0.00683036	9.90839e-06	0.00200484	0	0.000742207	0
44.4	0.381449	0.346574	0.171304	0.156535	0.072364	0.0692562	0.0250343	0.0242851		44.4	0.116155	0.127173	0.0555281	0.0490474	0.023966	0.016393	0.00848889	0.00504036	0.00298335	0.00153387		44.4	0.252717	0.230402	0.0866071	0.0800577	0.0288708	0.0287575	0.00605862	0.00756654		44.4	0.0594139	0.0619821	0.0256552	0.0255261	0.00671934	9.95213e-06	0.0021215	0	0.000954585	0
44.6	0.382203	0.347627	0.172076	0.157123	0.072779	0.0695421	0.0249113	0.0243895		44.6	0.117042	0.127443	0.0554504	0.0492163	0.025042	0.0164585	0.00848938	0.0050615	0.00347124	0.0015404		44.6	0.252979	0.23125	0.0861568	0.0803944	0.0286591	0.0288838	0.00553498	0.00760024		44.6	0.0592231	0.0619821	0.0255088	0.0255265	0.00641275	9.99585e-06	0.00224226	0	0.000672894	0
44.8	0.383563	0.348676	0.173533	0.157709	0.0736039	0.0698278	0.0260214	0.024494		44.8	0.117743	0.127711	0.0550489	0.0493847	0.0257941	0.016524	0.00838651	0.00508263	0.00357341	0.00154693		44.8	0.253804	0.232097	0.0859615	0.0807308	0.0284735	0.0290101	0.00514295	0.00763395		44.8	0.0593065	0.0619821	0.0259223	0.0255269	0.00661574	1.00396e-05	0.0026264	0	0.00124513	0
45	0.384939	0.349722	0.174878	0.158295	0.074295	0.0701133	0.0272147	0.0245983		45	0.117857	0.127977	0.0544371	0.0495528	0.0254848	0.0165893	0.00819044	0.00510374	0.00353865	0.00155345		45	0.254749	0.232942	0.0858766	0.0810671	0.0286891	0.0291363	0.00498305	0.00766765		45	0.0596792	0.0619821	0.0258235	0.0255273	0.00682324	1.00833e-05	0.00292038	0	0.00105865	0
45.2	0.385844	0.350764	0.175482	0.15888	0.0743443	0.0703985	0.0277776	0.0247027		45.2	0.118016	0.128241	0.0549739	0.0497205	0.0260956	0.0166546	0.00853931	0.00512483	0.00354682	0.00155998		45.2	0.255923	0.233785	0.0860151	0.0814031	0.0283028	0.0292625	0.00493142	0.00770134		45.2	0.0595099	0.0619821	0.0258965	0.0255277	0.00670637	1.0127e-05	0.00241256	0	0.000975981	0
45.4	0.386724	0.351804	0.175821	0.159464	0.0749036	0.0706836	0.0283669	0.024807		45.4	0.117463	0.128504	0.0546103	0.0498878	0.0259842	0.0167199	0.00832585	0.00514592	0.00297766	0.00156649		45.4	0.257384	0.234627	0.0859403	0.081739	0.0283977	0.0293886	0.00535981	0.00773503		45.4	0.059148	0.0619821	0.02546	0.025528	0.00648448	1.01707e-05	0.00245335	0	0.000889941	0
45.6	0.387369	0.352839	0.176401	0.160047	0.0751588	0.0709684	0.0288565	0.0249112		45.6	0.116849	0.128766	0.0545576	0.0500547	0.0261593	0.016785	0.00751035	0.00516699	0.00252377	0.00157301		45.6	0.259064	0.235467	0.0867149	0.0820746	0.0282946	0.0295148	0.0055717	0.00776872		45.6	0.0592532	0.0619821	0.0254864	0.0255284	0.00598602	1.02143e-05	0.00243506	0	0.000584645	0
45.8	0.388378	0.353871	0.177038	0.160629	0.0757819	0.071253	0.0288302	0.0250154		45.8	0.117717	0.129026	0.0553872	0.0502212	0.0265603	0.0168501	0.00743214	0.00518805	0.00264469	0.00157952		45.8	0.259784	0.236306	0.0870347	0.08241	0.028602	0.0296409	0.00581943	0.00780241		45.8	0.0592041	0.0619821	0.0260901	0.0255287	0.00587514	1.0258e-05	0.00223455	0	0.00104078	0
46	0.389011	0.3549	0.176811	0.16121	0.0756369	0.0715374	0.0284895	0.0251196		46	0.118174	0.129284	0.0562339	0.0503873	0.0269896	0.0169152	0.0073979	0.00520909	0.00279743	0.00158603		46	0.260341	0.237144	0.0871583	0.0827453	0.0283464	0.029767	0.00589373	0.00783609		46	0.0591756	0.0619821	0.0265926	0.025529	0.00625046	1.03017e-05	0.00250912	0	0.0013727	0
46.2	0.389442	0.355925	0.177331	0.16179	0.0757404	0.0718215	0.0285645	0.0252237		46.2	0.11832	0.12954	0.0563711	0.0505531	0.0270272	0.0169801	0.00729634	0.00523012	0.00264702	0.00159254		46.2	0.261535	0.23798	0.0882228	0.0830803	0.0288155	0.029893	0.00694165	0.00786977		46.2	0.0586855	0.0619821	0.0264089	0.0255294	0.00652431	1.03453e-05	0.00178821	0	0.0012348	0
46.4	0.389987	0.356947	0.177901	0.162369	0.0760185	0.0721055	0.0284936	0.0253278		46.4	0.119075	0.129795	0.057038	0.0507185	0.0272847	0.017045	0.00749144	0.00525114	0.00282128	0.00159904		46.4	0.2627	0.238814	0.088792	0.0834151	0.0292935	0.030019	0.00796965	0.00790344		46.4	0.0584093	0.0619821	0.0263825	0.0255297	0.00670452	1.03889e-05	0.00147936	0	0.00147006	0
46.6	0.390698	0.357966	0.178287	0.162947	0.0758718	0.0723892	0.0286467	0.0254318		46.6	0.118838	0.130049	0.0576787	0.0508835	0.0270202	0.0171098	0.00731701	0.00527214	0.00272771	0.00160554		46.6	0.263364	0.239648	0.0896012	0.0837497	0.0291365	0.030145	0.00828221	0.00793712		46.6	0.0586184	0.0619821	0.026133	0.0255299	0.00671993	1.04326e-05	0.00128854	0	0.00136235	0
46.8	0.391044	0.358981	0.178277	0.163525	0.0760519	0.0726727	0.0285193	0.0255358		46.8	0.118976	0.130301	0.0585519	0.0510481	0.0270386	0.0171746	0.00738774	0.00529313	0.00266519	0.00161204		46.8	0.263952	0.240479	0.0900098	0.0840841	0.0291723	0.030271	0.00875967	0.00797078		46.8	0.0584781	0.0619821	0.0259092	0.0255302	0.00655769	1.04762e-05	0.00107674	0	0.000867414	0
47	0.391173	0.359992	0.178148	0.164101	0.0758398	0.072956	0.0280789	0.0256397		47	0.119253	0.130551	0.0587024	0.0512123	0.0265748	0.0172393	0.00652533	0.00531411	0.00225749	0.00161853		47	0.264917	0.241309	0.0901954	0.0844183	0.0290345	0.0303969	0.00873071	0.00800445		47	0.0587817	0.0619821	0.0261718	0.0255305	0.00731541	1.05198e-05	0.0011858	0	0.00104724	0
47.2	0.39179	0.361001	0.178695	0.164677	0.0759397	0.0732391	0.0284237	0.0257436		47.2	0.119275	0.1308	0.0586009	0.0513761	0.0259412	0.0173039	0.0058894	0.00533508	0.00227518	0.00162502		47.2	0.265789	0.242138	0.0909335	0.0847523	0.0293612	0.0305229	0.00908165	0.00803811		47.2	0.0587984	0.0619821	0.0262307	0.0255308	0.00721148	1.05634e-05	0.00130075	0	0.00118488	0
47.4	0.392943	0.362006	0.17945	0.165251	0.0760164	0.0735219	0.0281713	0.0258475		47.4	0.118896	0.131048	0.0585681	0.0515396	0.0257285	0.0173685	0.00588609	0.00535603	0.002327	0.00163151		47.4	0.266011	0.242965	0.0909456	0.0850861	0.0291394	0.0306487	0.00877088	0.00807177		47.4	0.0598291	0.0619821	0.0267513	0.025531	0.00753261	1.0607e-05	0.00216437	0	0.00236661	0
47.6	0.39407	0.363007	0.180095	0.165825	0.0764207	0.0738045	0.0280139	0.0259513		47.6	0.118854	0.131294	0.058107	0.0517027	0.0253252	0.0174329	0.00543827	0.00537697	0.00233962	0.00163799		47.6	0.266654	0.243791	0.0915204	0.0854197	0.0292846	0.0307746	0.00855852	0.00810542		47.6	0.0603665	0.0619821	0.0267124	0.0255313	0.00761018	1.06506e-05	0.00242468	0	0.00270587	0
47.8	0.394678	0.364006	0.180178	0.166398	0.0767626	0.0740869	0.0281077	0.0260551		47.8	0.119054	0.131538	0.0585366	0.0518654	0.0256228	0.0174973	0.00595562	0.00539789	0.00261187	0.00164447		47.8	0.267618	0.244616	0.0917529	0.0857531	0.0296049	0.0309004	0.00880717	0.00813908		47.8	0.0598181	0.0619821	0.0267589	0.0255315	0.00744866	1.06941e-05	0.00218025	0	0.00228492	0
48	0.395741	0.365001	0.180373	0.16697	0.0770722	0.0743691	0.0281119	0.0261588		48	0.119328	0.131781	0.058793	0.0520278	0.0259393	0.0175617	0.00589613	0.0054188	0.00235555	0.00165095		48	0.269055	0.245439	0.0924997	0.0860863	0.0307223	0.0310262	0.00924242	0.00817272		48	0.0596936	0.0619821	0.0265547	0.0255317	0.00750073	1.07377e-05	0.0024775	0	0.00176487	0
48.2	0.396404	0.365992	0.181174	0.167541	0.0774702	0.0746511	0.0279319	0.0262625		48.2	0.119748	0.132023	0.0592016	0.0521897	0.025698	0.017626	0.00604005	0.0054397	0.00270226	0.00165742		48.2	0.270437	0.24626	0.0928629	0.0864193	0.0312117	0.031152	0.00936	0.00820637		48.2	0.0601707	0.0619821	0.026799	0.0255319	0.00798065	1.07813e-05	0.00234351	0	0.00199378	0
48.4	0.397651	0.366981	0.182227	0.168111	0.0778438	0.0749329	0.0286287	0.0263662		48.4	0.120165	0.132263	0.0595019	0.0523513	0.0251222	0.0176902	0.0063824	0.00546058	0.00280062	0.00166389		48.4	0.271188	0.24708	0.0932272	0.0867521	0.0311385	0.0312777	0.00903479	0.00824001		48.4	0.0602444	0.0619821	0.0269089	0.0255321	0.00812753	1.08248e-05	0.00219768	0	0.00231048	0
48.6	0.399437	0.367966	0.183567	0.16868	0.0790629	0.0752144	0.0293398	0.0264698		48.6	0.121229	0.132501	0.0596789	0.0525125	0.025691	0.0177543	0.00701282	0.00548146	0.00304541	0.00167036		48.6	0.272466	0.247899	0.0937571	0.0870847	0.0315632	0.0314034	0.00943751	0.00827365		48.6	0.0601304	0.0619821	0.0268409	0.0255324	0.00818065	1.08683e-05	0.0023555	0	0.00261232	0
48.8	0.400792	0.368948	0.184333	0.169248	0.0794283	0.0754958	0.0296785	0.0265733		48.8	0.12128	0.132738	0.0596145	0.0526734	0.0253537	0.0178184	0.00735852	0.00550231	0.00267986	0.00167683		48.8	0.273828	0.248716	0.0944977	0.0874171	0.0324492	0.0315291	0.0094118	0.00830728		48.8	0.060332	0.0619821	0.0271863	0.0255326	0.00815449	1.09118e-05	0.00240615	0	0.00269922	0
49	0.401944	0.369926	0.185433	0.169816	0.0803653	0.0757769	0.0307106	0.0266769		49	0.120978	0.132974	0.0593931	0.0528338	0.0248383	0.0178824	0.00724183	0.00552316	0.00224027	0.00168329		49	0.274514	0.249532	0.0947391	0.0877492	0.0328851	0.0316547	0.00953898	0.00834092		49	0.0603773	0.0619821	0.0268947	0.0255327	0.00793732	1.09554e-05	0.00200526	0	0.00204283	0
49.2	0.403043	0.370902	0.186028	0.170382	0.0807383	0.0760578	0.0306596	0.0267803		49.2	0.121399	0.133208	0.0599947	0.0529939	0.0254514	0.0179464	0.00763029	0.00554399	0.00194738	0.00168975		49.2	0.275325	0.250346	0.0952439	0.0880812	0.0333558	0.0317804	0.00979178	0.00837454		49.2	0.0595203	0.0619821	0.0266034	0.0255329	0.00783899	1.09989e-05	0.00160216	0	0.00169295	0
49.4	0.403827	0.371874	0.186494	0.170948	0.0813989	0.0763384	0.0305664	0.0268838		49.4	0.121683	0.133441	0.0595943	0.0531537	0.0255582	0.0180102	0.00751555	0.00556481	0.00167122	0.0016962		49.4	0.276101	0.251159	0.0956444	0.088413	0.0335957	0.031906	0.00948983	0.00840817		49.4	0.0591231	0.0619821	0.0262673	0.0255331	0.00746626	1.10424e-05	0.00179621	0	0.0011338	0
49.6	0.404797	0.372843	0.187794	0.171513	0.0821363	0.0766189	0.0305508	0.0269872		49.6	0.121758	0.133672	0.0593085	0.053313	0.0251799	0.018074	0.0072655	0.00558562	0.00156874	0.00170265		49.6	0.276755	0.25197	0.0959651	0.0887446	0.0335311	0.0320315	0.00913415	0.00844179		49.6	0.0594309	0.0619821	0.0266178	0.0255333	0.00748317	1.10858e-05	0.0017226	0	0.000932638	0
49.8	0.405781	0.373808	0.188335	0.172076	0.082814	0.0768991	0.0303423	0.0270905		49.8	0.122528	0.133902	0.059847	0.053472	0.0252406	0.0181378	0.00757219	0.00560641	0.00182184	0.0017091		49.8	0.277114	0.25278	0.0958532	0.0890759	0.0337289	0.0321571	0.00886147	0.00847541		49.8	0.0587429	0.0619821	0.0264428	0.0255334	0.00714556	1.11293e-05	0.00145486	0	0.000932564	0
50	0.40608	0.374771	0.188583	0.172639	0.082727	0.0771792	0.0298767	0.0271938		50	0.122594	0.134131	0.0598058	0.0536307	0.0253466	0.0182015	0.00764718	0.00562719	0.00143903	0.00171554		50	0.277851	0.253589	0.0956997	0.0894071	0.0336047	0.0322826	0.00861493	0.00850902		50	0.0583663	0.0619822	0.0257114	0.0255336	0.00695771	1.11728e-05	0.00166315	0	2.86771e-06	0
50.2	0.40675	0.37573	0.189581	0.173201	0.0830701	0.077459	0.0299093	0.0272971		50.2	0.122635	0.134358	0.0592773	0.0537889	0.0252473	0.0182651	0.00816021	0.00564795	0.000997532	0.00172199		50.2	0.279273	0.254396	0.0962956	0.0897381	0.0338125	0.032408	0.00908636	0.00854263		50.2	0.0583673	0.0619822	0.0253742	0.0255338	0.00714105	1.12162e-05	0.00136293	0	-0.000102572	0
50.4	0.40689	0.376686	0.190139	0.173762	0.0832025	0.0777386	0.029731	0.0274003		50.4	0.122521	0.134584	0.0592692	0.0539468	0.0255917	0.0183286	0.0083052	0.00566871	0.00132438	0.00172843		50.4	0.279693	0.255202	0.0958732	0.0900688	0.033444	0.0325335	0.00909619	0.00857624		50.4	0.0576215	0.0619822	0.0248145	0.0255339	0.00638581	1.12597e-05	0.000937524	0	-0.000653877	0
50.6	0.407135	0.377639	0.190288	0.174323	0.0833982	0.078018	0.0295685	0.0275035		50.6	0.122267	0.134808	0.0594262	0.0541043	0.0256896	0.0183921	0.00827913	0.00568945	0.000981216	0.00173486		50.6	0.280376	0.256006	0.0961782	0.0903994	0.0333043	0.0326589	0.00894686	0.00860985		50.6	0.0579675	0.0619822	0.0247945	0.0255341	0.00623828	1.13031e-05	0.00114001	0	-0.000731577	0
50.8	0.40696	0.378589	0.190402	0.174882	0.0833167	0.0782971	0.0292407	0.0276066		50.8	0.122801	0.135032	0.059566	0.0542615	0.0259115	0.0184555	0.00846274	0.00571017	0.00120068	0.00174129		50.8	0.281291	0.256809	0.0957807	0.0907297	0.0325171	0.0327843	0.00822112	0.00864345		50.8	0.0579859	0.0619822	0.0242607	0.0255342	0.00636153	1.13465e-05	0.000560426	0	-0.00093333	0
51	0.407507	0.379535	0.190904	0.17544	0.0831971	0.0785761	0.0294545	0.0277097		51	0.123007	0.135253	0.0592691	0.0544183	0.0259137	0.0185188	0.00827952	0.00573089	0.00133568	0.00174772		51	0.282222	0.25761	0.0958832	0.0910599	0.0325274	0.0329097	0.00796032	0.00867705		51	0.0578046	0.0619822	0.0242451	0.0255343	0.00692989	1.13899e-05	3.00522e-05	0	-0.000714889	0
51.2	0.408272	0.380479	0.19136	0.175998	0.0834357	0.0788548	0.0294559	0.0278128		51.2	0.122792	0.135474	0.0593806	0.0545748	0.0260464	0.0185821	0.00821996	0.00575159	0.0017816	0.00175415		51.2	0.282784	0.258411	0.0960316	0.0913898	0.031995	0.033035	0.00742242	0.00871064		51.2	0.05802	0.0619822	0.024178	0.0255345	0.00660607	1.14334e-05	-0.000320188	0	0.000250592	0
51.4	0.410284	0.381419	0.192405	0.176555	0.0841871	0.0791333	0.029745	0.0279158		51.4	0.12299	0.135693	0.0597084	0.0547308	0.0264248	0.0186453	0.00876193	0.00577227	0.00188741	0.00176057		51.4	0.28364	0.259209	0.0957594	0.0917196	0.0316158	0.0331603	0.00691774	0.00874423		51.4	0.0582465	0.0619822	0.0235805	0.0255346	0.00629786	1.14767e-05	-0.000758508	0	0.000310032	0
51.6	0.411245	0.382356	0.193376	0.17711	0.0847995	0.0794116	0.0300023	0.0280188		51.6	0.123729	0.13591	0.0601137	0.0548865	0.0268005	0.0187084	0.00880888	0.00579295	0.00237638	0.00176699		51.6	0.28435	0.260007	0.0964047	0.0920492	0.0315904	0.0332856	0.00684227	0.00877782		51.6	0.0577276	0.0619822	0.0231303	0.0255347	0.00610463	1.15201e-05	-0.00126966	0	0.000239783	0
51.8	0.411785	0.38329	0.193501	0.177665	0.0846841	0.0796897	0.0301195	0.0281217		51.8	0.123874	0.136127	0.0608019	0.0550419	0.0266526	0.0187715	0.00917318	0.00581361	0.00250884	0.00177341		51.8	0.285606	0.260803	0.0966701	0.0923785	0.032175	0.0334109	0.00722164	0.00881141		51.8	0.0574856	0.0619822	0.0232267	0.0255348	0.00599658	1.15635e-05	-0.00161789	0	-1.06778e-06	0
52	0.412522	0.384221	0.193923	0.178219	0.0847242	0.0799676	0.0302424	0.0282246		52	0.123528	0.136342	0.0610081	0.0551969	0.0266422	0.0188345	0.00882656	0.00583426	0.00256546	0.00177982		52	0.286672	0.261597	0.0968922	0.0927077	0.0323257	0.0335361	0.00683093	0.00884499		52	0.0578321	0.0619822	0.0233084	0.025535	0.00673655	1.16069e-05	-0.00116368	0	0.000126343	0
52.2	0.413146	0.385149	0.194532	0.178773	0.0845077	0.0802453	0.0300659	0.0283274		52.2	0.123548	0.136556	0.0609784	0.0553516	0.0261774	0.0188974	0.0084657	0.00585489	0.00249646	0.00178623		52.2	0.287077	0.26239	0.097001	0.0930366	0.0323717	0.0336613	0.00639924	0.00887856		52.2	0.0578801	0.0619822	0.0236054	0.0255351	0.00638792	1.16502e-05	-0.00166665	0	0.000596236	0
52.4	0.414483	0.386074	0.194707	0.179325	0.0849087	0.0805227	0.0300909	0.0284302		52.4	0.123823	0.136768	0.0610876	0.0555058	0.0256808	0.0189603	0.00810057	0.00587551	0.00254307	0.00179263		52.4	0.287271	0.263182	0.0973849	0.0933654	0.0323078	0.0337864	0.00620521	0.00891214		52.4	0.0577677	0.0619822	0.0241506	0.0255352	0.00665498	1.16936e-05	-0.00130532	0	0.00101269	0
52.6	0.415569	0.386995	0.195376	0.179876	0.085158	0.0808	0.0303151	0.028533		52.6	0.124062	0.136979	0.0611615	0.0556598	0.0259163	0.0190231	0.0078013	0.00589612	0.00242717	0.00179904		52.6	0.288054	0.263972	0.0978865	0.0936939	0.032771	0.0339116	0.00635313	0.00894571		52.6	0.0582628	0.0619822	0.0248207	0.0255353	0.00658727	1.17369e-05	-0.00105829	0	0.00145237	0
52.8	0.41612	0.387914	0.196131	0.180427	0.0851114	0.081077	0.0305705	0.0286357		52.8	0.124404	0.137189	0.0617886	0.0558133	0.0264646	0.0190859	0.00798186	0.00591672	0.0026608	0.00180544		52.8	0.288439	0.264761	0.0983232	0.0940223	0.0327347	0.0340367	0.00609525	0.00897928		52.8	0.0582223	0.0619822	0.0253303	0.0255354	0.00637206	1.17802e-05	-0.00100088	0	0.00095957	0
53	0.416837	0.38883	0.196843	0.180976	0.0854281	0.0813538	0.0311935	0.0287384		53	0.124069	0.137398	0.0611556	0.0559666	0.0263719	0.0191485	0.00733232	0.0059373	0.00258814	0.00181183		53	0.288891	0.265549	0.0992826	0.0943504	0.032548	0.0341618	0.00643185	0.00901284		53	0.0580125	0.0619822	0.0250938	0.0255355	0.00658747	1.18236e-05	-0.00101197	0	0.0006605	0
53.2	0.417248	0.389742	0.196731	0.181525	0.0850309	0.0816304	0.0306904	0.028841		53.2	0.124388	0.137605	0.0621332	0.0561194	0.0271193	0.0192111	0.00756183	0.00595787	0.00291877	0.00181823		53.2	0.289939	0.266335	0.100322	0.0946784	0.0333475	0.0342868	0.00653339	0.0090464		53.2	0.0581185	0.0619822	0.0253156	0.0255356	0.00671854	1.18669e-05	-0.000177477	0	0.000511093	0
53.4	0.417704	0.390652	0.197054	0.182073	0.0851157	0.0819068	0.0305008	0.0289436		53.4	0.123904	0.137811	0.0620194	0.0562719	0.0270994	0.0192737	0.00669388	0.00597843	0.00284976	0.00182462		53.4	0.290363	0.26712	0.101492	0.0950061	0.0337836	0.0344118	0.00649304	0.00907996		53.4	0.0581764	0.0619822	0.0255205	0.0255357	0.006466	1.19102e-05	5.38388e-05	0	-0.000232086	0
53.6	0.418337	0.391558	0.198032	0.18262	0.0854063	0.0821829	0.0307691	0.0290461		53.6	0.123579	0.138016	0.0618472	0.0564241	0.026882	0.0193362	0.00605682	0.00599897	0.00279756	0.00183101		53.6	0.291104	0.267903	0.101914	0.0953337	0.033785	0.0345368	0.00642164	0.00911352		53.6	0.0576856	0.0619822	0.0255981	0.0255357	0.0062473	1.19535e-05	-0.000408278	0	-0.000799926	0
53.8	0.41874	0.392462	0.197981	0.183166	0.0856055	0.0824589	0.0309879	0.0291487		53.8	0.122975	0.13822	0.0617996	0.0565759	0.0266408	0.0193986	0.0057392	0.0060195	0.002115	0.00183739		53.8	0.291869	0.268685	0.102426	0.095661	0.0339898	0.0346618	0.00680079	0.00914707		53.8	0.05762	0.0619822	0.0256391	0.0255358	0.0059691	1.19967e-05	0.000250769	0	-0.000816234	0
54	0.419295	0.393362	0.198474	0.183711	0.085947	0.0827346	0.0308664	0.0292511		54	0.122407	0.138422	0.061427	0.0567273	0.0263001	0.0194609	0.0052347	0.00604002	0.00123404	0.00184377		54	0.292967	0.269466	0.102942	0.0959882	0.0342551	0.0347867	0.0072279	0.00918061		54	0.0571361	0.0619822	0.0250746	0.0255359	0.00550665	1.204e-05	9.55523e-05	0	-0.00172416	0
54.2	0.419917	0.394259	0.198823	0.184256	0.0862226	0.0830102	0.0311004	0.0293535		54.2	0.122626	0.138623	0.0608258	0.0568785	0.0263413	0.0195232	0.00535809	0.00606052	0.0011646	0.00185015		54.2	0.293943	0.270245	0.103668	0.0963151	0.0347282	0.0349117	0.00813752	0.00921416		54.2	0.0572221	0.0619822	0.0250556	0.025536	0.00517283	1.20833e-05	-0.000112107	0	-0.0020699	0
54.4	0.42054	0.395154	0.198903	0.184799	0.0868492	0.0832855	0.0313943	0.0294559		54.4	0.123065	0.138823	0.0611833	0.0570292	0.0264733	0.0195854	0.00480066	0.00608102	0.00106395	0.00185652		54.4	0.294609	0.271023	0.104103	0.0966419	0.0346238	0.0350365	0.00818723	0.0092477		54.4	0.056384	0.0619822	0.0249991	0.0255361	0.00485924	1.21265e-05	-0.000350755	0	-0.00271103	0
54.6	0.421005	0.396045	0.198604	0.185342	0.0865987	0.0835606	0.0312208	0.0295583		54.6	0.123957	0.139022	0.0618048	0.0571796	0.0263555	0.0196476	0.00535992	0.00610149	0.000902901	0.0018629		54.6	0.295837	0.2718	0.104914	0.0969684	0.0351396	0.0351614	0.00836219	0.00928124		54.6	0.056365	0.0619822	0.0249176	0.0255361	0.00514904	1.21698e-05	-6.80637e-06	0	-0.00259638	0
54.8	0.420688	0.396934	0.198952	0.185884	0.0866289	0.0838355	0.0310031	0.0296606		54.8	0.124399	0.13922	0.0619423	0.0573297	0.0263194	0.0197096	0.00569851	0.00612196	0.00112193	0.00186926		54.8	0.297189	0.272575	0.105726	0.0972948	0.0351045	0.0352862	0.00857513	0.00931477		54.8	0.0565369	0.0619822	0.0250341	0.0255362	0.00583009	1.2213e-05	-0.000274625	0	-0.00258028	0
55	0.42177	0.39782	0.199718	0.186425	0.0868742	0.0841102	0.0315494	0.0297628		55	0.125185	0.139416	0.0624129	0.0574794	0.0262529	0.0197717	0.00636186	0.00614241	0.00114087	0.00187563		55	0.298229	0.273349	0.10611	0.0976209	0.0351499	0.035411	0.00851469	0.0093483		55	0.0562321	0.0619822	0.0247974	0.0255363	0.00626471	1.22562e-05	-0.000916333	0	-0.00265723	0
55.2	0.422527	0.398702	0.200445	0.186965	0.0869651	0.0843846	0.0316608	0.029865		55.2	0.125822	0.139611	0.0627068	0.0576288	0.0259845	0.0198336	0.00658498	0.00616285	0.000911645	0.00188199		55.2	0.299857	0.274121	0.106621	0.0979469	0.0351434	0.0355358	0.00884184	0.00938183		55.2	0.0565588	0.0619822	0.0246557	0.0255363	0.00649255	1.22994e-05	-0.00134735	0	-0.00209058	0
55.4	0.423458	0.399582	0.201569	0.187504	0.0872155	0.0846589	0.031723	0.0299672		55.4	0.127067	0.139805	0.062888	0.0577778	0.0260004	0.0198955	0.00711151	0.00618328	0.00130969	0.00188835		55.4	0.300864	0.274892	0.107281	0.0982727	0.0360171	0.0356605	0.00918016	0.00941536		55.4	0.0569309	0.0619822	0.0243518	0.0255364	0.00655025	1.23426e-05	-0.0012742	0	-0.00191802	0
55.6	0.423617	0.400459	0.202023	0.188043	0.0872671	0.0849329	0.0317051	0.0300693		55.6	0.127259	0.139998	0.0632678	0.0579265	0.0259359	0.0199573	0.00742769	0.00620369	0.00174908	0.00189471		55.6	0.302179	0.275662	0.108298	0.0985982	0.0364757	0.0357852	0.00982672	0.00944888		55.6	0.0571328	0.0619822	0.0245513	0.0255365	0.00706263	1.23858e-05	-0.000846395	0	-0.00111797	0
55.8	0.424142	0.401333	0.202608	0.18858	0.0872612	0.0852068	0.0319257	0.0301714		55.8	0.127268	0.140189	0.0632488	0.0580748	0.025523	0.0200191	0.00785741	0.00622409	0.00143346	0.00190106		55.8	0.303118	0.276431	0.108247	0.0989236	0.0372539	0.0359099	0.0094927	0.00948239		55.8	0.0574298	0.0619822	0.0247844	0.0255365	0.00731424	1.2429e-05	-0.000815092	0	-0.000585025	0
56	0.425327	0.402204	0.20364	0.189117	0.088019	0.0854804	0.032348	0.0302734		56	0.127732	0.14038	0.0630542	0.0582228	0.0254531	0.0200808	0.00837161	0.00624448	0.00120596	0.00190741		56	0.303067	0.277198	0.108196	0.0992487	0.0370246	0.0360346	0.008964	0.00951591		56	0.0577441	0.0619822	0.0250111	0.0255366	0.00826633	1.24722e-05	-0.000327459	0	0.000365488	0
56.2	0.426074	0.403072	0.203938	0.189653	0.0877195	0.0857538	0.0320493	0.0303755		56.2	0.128296	0.140569	0.0630717	0.0583704	0.0251082	0.0201424	0.00863901	0.00626486	0.000879979	0.00191375		56.2	0.303598	0.277964	0.108412	0.0995737	0.0373095	0.0361592	0.00942606	0.00954942		56.2	0.0582835	0.0619822	0.0257657	0.0255366	0.00838057	1.25154e-05	-0.000249008	0	0.00127548	0
56.4	0.426638	0.403937	0.20453	0.190188	0.0880202	0.086027	0.0320092	0.0304774		56.4	0.12889	0.140757	0.0632199	0.0585178	0.025418	0.020204	0.0087208	0.00628522	0.00128815	0.0019201		56.4	0.305116	0.278728	0.108872	0.0998985	0.0377587	0.0362838	0.00979032	0.00958293		56.4	0.0590032	0.0619822	0.0266402	0.0255367	0.00897479	1.25585e-05	0.000465173	0	0.00203006	0
56.6	0.427781	0.404799	0.205766	0.190722	0.0880723	0.0863	0.032406	0.0305793		56.6	0.129642	0.140944	0.0639676	0.0586647	0.0264143	0.0202655	0.00997549	0.00630557	0.00218798	0.00192644		56.6	0.306327	0.279491	0.108752	0.100223	0.0376323	0.0364084	0.0100971	0.00961643		56.6	0.059687	0.0619822	0.0268339	0.0255367	0.0093648	1.26017e-05	0.000810147	0	0.00261453	0
56.8	0.429178	0.405659	0.206665	0.191255	0.0886008	0.0865728	0.0327989	0.0306812		56.8	0.130346	0.14113	0.0649846	0.0588114	0.0275219	0.0203269	0.010897	0.0063259	0.00329298	0.00193277		56.8	0.307195	0.280253	0.10889	0.100547	0.0373835	0.0365329	0.00983523	0.00964993		56.8	0.0600076	0.0619822	0.0265427	0.0255368	0.00888578	1.26448e-05	0.000780828	0	0.00239319	0
57	0.430129	0.406515	0.207123	0.191788	0.0889349	0.0868454	0.0326176	0.030783		57	0.130437	0.141315	0.065164	0.0589576	0.0280286	0.0203883	0.0110534	0.00634623	0.00372066	0.00193911		57	0.308011	0.281013	0.109342	0.100872	0.0377689	0.0366574	0.00997307	0.00968343		57	0.0603771	0.0619822	0.0265152	0.0255368	0.00884256	1.26879e-05	0.000732785	0	0.00247874	0
57.2	0.430467	0.407369	0.207124	0.192319	0.0886864	0.0871177	0.0321163	0.0308848		57.2	0.130694	0.141498	0.0659587	0.0591036	0.0287368	0.0204496	0.011055	0.00636654	0.00391182	0.00194544		57.2	0.308756	0.281772	0.109058	0.101196	0.0381876	0.0367819	0.00968417	0.00971692		57.2	0.0605256	0.0619822	0.0270426	0.0255369	0.00875911	1.2731e-05	0.00101851	0	0.00198393	0
57.4	0.43077	0.40822	0.207617	0.19285	0.0893419	0.0873899	0.0319733	0.0309866		57.4	0.130643	0.141681	0.0657577	0.0592492	0.0292894	0.0205108	0.0105522	0.00638683	0.00417869	0.00195176		57.4	0.308618	0.28253	0.108679	0.101519	0.0373314	0.0369064	0.00942656	0.00975041		57.4	0.0606017	0.0619822	0.0274553	0.0255369	0.00861564	1.27741e-05	0.000519391	0	0.00184054	0
57.6	0.43142	0.409068	0.208409	0.19338	0.0899622	0.0876618	0.0322057	0.0310883		57.6	0.130497	0.141862	0.06609	0.0593945	0.0299385	0.020572	0.0105946	0.00640712	0.00458675	0.00195809		57.6	0.30906	0.283286	0.108175	0.101843	0.0369697	0.0370308	0.0092093	0.0097839		57.6	0.0605442	0.0619822	0.0274356	0.025537	0.00838101	1.28172e-05	0.000221811	0	0.00172385	0
57.8	0.432446	0.409913	0.209111	0.193909	0.0902083	0.0879336	0.0320341	0.03119		57.8	0.13031	0.142042	0.0662116	0.0595394	0.0303317	0.0206331	0.0107929	0.00642739	0.0045201	0.00196441		57.8	0.309883	0.284041	0.108337	0.102166	0.0372381	0.0371552	0.00979693	0.00981739		57.8	0.0612617	0.0619822	0.0275943	0.025537	0.00833282	1.28603e-05	0.000777629	0	0.00216166	0
58	0.433453	0.410756	0.209931	0.194437	0.0906797	0.0882051	0.0319282	0.0312916		58	0.130507	0.142221	0.0662768	0.0596841	0.0307047	0.0206941	0.0107951	0.00644765	0.00437959	0.00197073		58	0.310463	0.284795	0.108649	0.102489	0.0370771	0.0372796	0.0099226	0.00985087		58	0.0607179	0.0619822	0.0268411	0.0255371	0.00719807	1.29034e-05	-0.000385208	0	0.00119343	0
58.2	0.434085	0.411595	0.209973	0.194965	0.0908681	0.0884764	0.0319377	0.0313932		58.2	0.13036	0.1424	0.0662945	0.0598283	0.0310356	0.0207551	0.0102562	0.0064679	0.0044422	0.00197704		58.2	0.310564	0.285547	0.109062	0.102812	0.0370694	0.0374039	0.0101721	0.00988434		58.2	0.0606975	0.0619822	0.0272748	0.0255371	0.00751359	1.29465e-05	-0.000113784	0	0.00100369	0
58.4	0.435045	0.412432	0.210868	0.195491	0.0913648	0.0887475	0.0324902	0.0314947		58.4	0.130256	0.142577	0.0665338	0.0599723	0.031115	0.020816	0.00974314	0.00648813	0.00447911	0.00198335		58.4	0.31086	0.286299	0.109525	0.103135	0.0365426	0.0375282	0.00942472	0.00991782		58.4	0.0603587	0.0619822	0.0271707	0.0255371	0.00792425	1.29895e-05	-0.00035005	0	0.000589015	0
58.6	0.435596	0.413266	0.211842	0.196017	0.0915511	0.0890184	0.0329061	0.0315962		58.6	0.129748	0.142752	0.0664668	0.0601159	0.0308814	0.0208769	0.0095282	0.00650835	0.00456046	0.00198966		58.6	0.311249	0.287048	0.109712	0.103458	0.0367302	0.0376525	0.00937389	0.00995129		58.6	0.0600854	0.0619822	0.0266382	0.0255372	0.00756169	1.30326e-05	-0.000630404	0	-0.000342689	0
58.8	0.436352	0.414098	0.212884	0.196542	0.0930657	0.0892891	0.0333615	0.0316977		58.8	0.129951	0.142927	0.0665839	0.0602592	0.0311437	0.0209377	0.00950184	0.00652856	0.00459279	0.00199597		58.8	0.311644	0.287797	0.110336	0.10378	0.0363571	0.0377768	0.00939219	0.00998476		58.8	0.0603098	0.0619822	0.0264437	0.0255372	0.0075105	1.30756e-05	-0.00108276	0	-0.00120139	0
59	0.437268	0.414926	0.213485	0.197066	0.0932558	0.0895596	0.0335033	0.0317991		59	0.129805	0.143101	0.0666151	0.0604021	0.03078	0.0209984	0.00950728	0.00654875	0.00416334	0.00200227		59	0.312812	0.288544	0.110747	0.104102	0.0367143	0.037901	0.00963609	0.0100182		59	0.0604271	0.0619822	0.026369	0.0255372	0.00780297	1.31187e-05	-0.00138635	0	-0.00121713	0
59.2	0.437594	0.415752	0.214296	0.197589	0.0936409	0.0898298	0.0339959	0.0319005		59.2	0.129453	0.143274	0.0661778	0.0605447	0.0302542	0.0210591	0.00867587	0.00656894	0.00375386	0.00200857		59.2	0.314125	0.28929	0.111736	0.104424	0.0378524	0.0380252	0.0101627	0.0100517		59.2	0.0614364	0.0619822	0.0267527	0.0255373	0.00826924	1.31617e-05	-0.000975911	0	-0.0011692	0
59.4	0.437838	0.416575	0.214742	0.198112	0.0939635	0.0900999	0.0338934	0.0320018		59.4	0.129216	0.143445	0.0655321	0.060687	0.029873	0.0211197	0.00842747	0.0065891	0.00326981	0.00201486		59.4	0.314095	0.290034	0.112156	0.104746	0.0379977	0.0381494	0.00978489	0.0100851		59.4	0.0615501	0.0619822	0.0270356	0.0255373	0.00831176	1.32047e-05	-0.000814989	0	-0.000951432	0
59.6	0.438398	0.417395	0.215296	0.198633	0.0943897	0.0903698	0.0338903	0.0321031		59.6	0.128981	0.143616	0.0656957	0.060829	0.0301243	0.0211802	0.00900463	0.00660926	0.00312535	0.00202115		59.6	0.314478	0.290777	0.112732	0.105068	0.0382773	0.0382735	0.00983418	0.0101186		59.6	0.0615385	0.0619822	0.0274127	0.0255373	0.0086556	1.32477e-05	-0.000157943	0	-0.000224416	0
59.8	0.439085	0.418213	0.216231	0.199154	0.095007	0.0906394	0.034466	0.0322043		59.8	0.129029	0.143786	0.0656694	0.0609706	0.0297363	0.0212407	0.0093624	0.00662941	0.00241198	0.00202744		59.8	0.314885	0.291519	0.113326	0.105389	0.0388608	0.0383976	0.0100087	0.010152		59.8	0.0618619	0.0619822	0.0271422	0.0255374	0.0086771	1.32907e-05	0.000129107	0	0.000190982	0
60	0.440394	0.419028	0.21674	0.199674	0.0957525	0.0909089	0.0349763	0.0323056		60	0.129177	0.143954	0.0658288	0.0611119	0.0291905	0.0213011	0.00933033	0.00664954	0.00197254	0.00203373		60	0.315387	0.29226	0.11383	0.105711	0.0385192	0.0385217	0.0103196	0.0101855		60	0.0616701	0.0619822	0.0269946	0.0255374	0.00885688	1.33337e-05	0.000461584	0	0.000781654	0
60.2	0.440476	0.41984	0.216862	0.200193	0.0955948	0.0911781	0.0345983	0.0324067		60.2	0.128658	0.144122	0.0666068	0.0612529	0.0284016	0.0213614	0.00927772	0.00666965	0.00191823	0.00204001		60.2	0.316772	0.292999	0.114139	0.106032	0.0385849	0.0386458	0.0108567	0.0102189		60.2	0.062268	0.0619822	0.0278811	0.0255374	0.00942963	1.33766e-05	0.0013882	0	0.00156434	0
60.4	0.441164	0.420649	0.217388	0.200711	0.0961776	0.0914471	0.0346806	0.0325078		60.4	0.128886	0.144288	0.0666022	0.0613935	0.0281433	0.0214217	0.00914547	0.00668976	0.00174623	0.00204629		60.4	0.318009	0.293737	0.113992	0.106352	0.0388636	0.0387698	0.0107561	0.0102524		60.4	0.0615813	0.0619822	0.0278846	0.0255374	0.00884059	1.34196e-05	0.00162745	0	0.00130083	0
60.6	0.442114	0.421456	0.218103	0.201228	0.0966716	0.0917159	0.0347311	0.0326089		60.6	0.129422	0.144454	0.0676708	0.0615338	0.0283414	0.0214819	0.0100105	0.00670985	0.00241594	0.00205257		60.6	0.3189	0.294474	0.113553	0.106673	0.0387901	0.0388938	0.0109806	0.0102858		60.6	0.0613541	0.0619822	0.027682	0.0255375	0.00896302	1.34626e-05	0.00197921	0	0.00156628	0
60.8	0.442484	0.42226	0.218136	0.201745	0.0967401	0.0919845	0.0344536	0.03271		60.8	0.13036	0.144618	0.0683429	0.0616739	0.0286706	0.021542	0.0103056	0.00672993	0.00235014	0.00205884		60.8	0.320114	0.295209	0.113915	0.106993	0.0390744	0.0390178	0.0109979	0.0103192		60.8	0.0609056	0.0619822	0.0275787	0.0255375	0.008562	1.35055e-05	0.00225597	0	0.00120277	0
61	0.44244	0.423062	0.217866	0.202261	0.096791	0.0922529	0.0343235	0.032811		61	0.131242	0.144782	0.06864	0.0618135	0.0288557	0.0216021	0.010575	0.00675	0.00229207	0.00206512		61	0.321187	0.295944	0.114124	0.107314	0.0387782	0.0391418	0.0112385	0.0103527		61	0.0605739	0.0619822	0.0275365	0.0255375	0.00852084	1.35484e-05	0.00233319	0	0.00137853	0
61.2	0.442503	0.42386	0.218001	0.202776	0.0966186	0.0925211	0.0339146	0.0329119		61.2	0.131569	0.144945	0.0684847	0.0619529	0.0285318	0.0216622	0.0104935	0.00677006	0.00217288	0.00207138		61.2	0.321855	0.296676	0.114107	0.107634	0.038451	0.0392657	0.0111453	0.0103861		61.2	0.0609093	0.0619822	0.0282348	0.0255375	0.00940506	1.35914e-05	0.00323993	0	0.00202147	0
61.4	0.44278	0.424656	0.218864	0.20329	0.0970535	0.0927891	0.0342837	0.0330129		61.4	0.131103	0.145106	0.0683227	0.0620919	0.028426	0.0217221	0.0101061	0.0067901	0.001961	0.00207765		61.4	0.322486	0.297408	0.114111	0.107954	0.0381596	0.0393896	0.0110742	0.0104195		61.4	0.0609334	0.0619822	0.0279392	0.0255376	0.00943174	1.36343e-05	0.00346194	0	0.00232904	0
61.6	0.443623	0.42545	0.219757	0.203803	0.0974098	0.0930569	0.0344504	0.0331137		61.6	0.131745	0.145267	0.0690607	0.0622306	0.0289528	0.021782	0.0106849	0.00681013	0.00270146	0.00208391		61.6	0.32334	0.298138	0.114242	0.108273	0.0382723	0.0395134	0.0105146	0.010453		61.6	0.0606066	0.0619822	0.0272073	0.0255376	0.00907286	1.36772e-05	0.00333588	0	0.0021856	0
61.8	0.444464	0.426241	0.220353	0.204316	0.0973724	0.0933245	0.0346485	0.0332146		61.8	0.13191	0.145426	0.0690952	0.062369	0.0290453	0.0218419	0.0108802	0.00683014	0.00265156	0.00209017		61.8	0.324267	0.298867	0.114538	0.108593	0.0378888	0.0396373	0.0102587	0.0104864		61.8	0.0603078	0.0619822	0.0272462	0.0255376	0.00899129	1.37201e-05	0.00320683	0	0.00211746	0
62	0.445084	0.427029	0.221162	0.204828	0.0976706	0.0935918	0.0350136	0.0333154		62	0.132652	0.145585	0.0694525	0.0625071	0.0295663	0.0219016	0.0106292	0.00685015	0.00293075	0.00209642		62	0.324671	0.299595	0.114988	0.108912	0.0376767	0.0397611	0.0102201	0.0105198		62	0.0601419	0.0619822	0.0268776	0.0255376	0.00860441	1.3763e-05	0.00280264	0	0.00180045	0
62.2	0.44603	0.427815	0.221983	0.205338	0.0982502	0.093859	0.0354949	0.0334161		62.2	0.132703	0.145742	0.0695509	0.0626448	0.0294831	0.0219613	0.0102519	0.00687014	0.00293642	0.00210267		62.2	0.325126	0.300321	0.115369	0.109231	0.0379564	0.0398848	0.00980691	0.0105532		62.2	0.0595266	0.0619822	0.0269814	0.0255377	0.00878937	1.38058e-05	0.00282687	0	0.00116188	0
62.4	0.447434	0.428597	0.223382	0.205849	0.0988942	0.094126	0.0365428	0.0335168		62.4	0.133651	0.145899	0.0696632	0.0627823	0.0303927	0.022021	0.0110566	0.00689012	0.00383377	0.00210892		62.4	0.325699	0.301047	0.115844	0.10955	0.0382287	0.0400086	0.00972399	0.0105866		62.4	0.0594084	0.0619822	0.026422	0.0255377	0.00812196	1.38487e-05	0.00249136	0	-9.66668e-05	0
62.6	0.448717	0.429378	0.224207	0.206358	0.0996259	0.0943927	0.0372257	0.0336175		62.6	0.133773	0.146055	0.0697194	0.0629194	0.0309776	0.0220806	0.0110629	0.00691008	0.0038652	0.00211517		62.6	0.326535	0.30177	0.115885	0.109869	0.038634	0.0401323	0.00966752	0.01062		62.6	0.0596429	0.0619822	0.0260353	0.0255377	0.00734894	1.38916e-05	0.00254393	0	-0.000804914	0
62.8	0.449562	0.430156	0.224271	0.206866	0.0999303	0.0946593	0.037212	0.0337181		62.8	0.134242	0.14621	0.0695781	0.0630562	0.0312777	0.0221401	0.0113977	0.00693004	0.0034992	0.00212141		62.8	0.327155	0.302493	0.116649	0.110187	0.0391837	0.040256	0.00978356	0.0106534		62.8	0.0599944	0.0619822	0.0259934	0.0255377	0.00712912	1.39344e-05	0.00230497	0	-0.000972999	0
63	0.449996	0.430931	0.224088	0.207374	0.0995982	0.0949256	0.0372523	0.0338187		63	0.1336	0.146364	0.0690425	0.0631927	0.0305519	0.0221995	0.0111846	0.00694998	0.0033079	0.00212765		63	0.32856	0.303214	0.117479	0.110505	0.0403419	0.0403797	0.0103111	0.0106868		63	0.0608823	0.0619822	0.0261825	0.0255377	0.00792474	1.39773e-05	0.00220869	0	-0.000803071	0
63.2	0.450739	0.431703	0.224877	0.207881	0.100156	0.0951917	0.0379803	0.0339193		63.2	0.133661	0.146517	0.0690799	0.0633289	0.0310556	0.0222589	0.0115101	0.0069699	0.00350313	0.00213389		63.2	0.329338	0.303935	0.118	0.110824	0.0403617	0.0405033	0.0101024	0.0107202		63.2	0.0618243	0.0619822	0.0264132	0.0255377	0.00809851	1.40201e-05	0.00210147	0	-0.000763383	0
63.4	0.451298	0.432473	0.224758	0.208387	0.100201	0.0954577	0.0372979	0.0340198		63.4	0.133305	0.146669	0.0688302	0.0634647	0.0312706	0.0223183	0.0114791	0.00698982	0.00366105	0.00214012		63.4	0.329427	0.304653	0.118276	0.111141	0.0400153	0.0406269	0.00943272	0.0107536		63.4	0.0611812	0.0619822	0.0258786	0.0255378	0.00773621	1.40629e-05	0.00162912	0	-0.00101799	0
63.6	0.452052	0.433241	0.224885	0.208892	0.100413	0.0957234	0.0372832	0.0341202		63.6	0.133128	0.14682	0.0690792	0.0636002	0.0315521	0.0223776	0.0114959	0.00700972	0.00362895	0.00214635		63.6	0.329845	0.305371	0.118927	0.111459	0.0408718	0.0407505	0.0100473	0.010787		63.6	0.0610331	0.0619822	0.0256646	0.0255378	0.00759605	1.41057e-05	0.00144353	0	-0.000964881	0
63.8	0.452561	0.434006	0.225092	0.209397	0.100405	0.0959889	0.0375355	0.0342207		63.8	0.132631	0.14697	0.0691589	0.0637355	0.0314575	0.0224368	0.011262	0.00702961	0.0032885	0.00215258		63.8	0.330825	0.306087	0.119755	0.111777	0.0410565	0.0408741	0.0103727	0.0108204		63.8	0.061062	0.0619822	0.0257978	0.0255378	0.0075466	1.41485e-05	0.00132816	0	-0.00128839	0
64	0.453793	0.434768	0.225244	0.2099	0.100661	0.0962542	0.037541	0.034321		64	0.132073	0.147119	0.0691491	0.0638704	0.0308801	0.0224959	0.0107158	0.00704949	0.00317911	0.0021588		64	0.331244	0.306802	0.119425	0.112094	0.0407946	0.0409976	0.00986617	0.0108537		64	0.0608348	0.0619822	0.0264802	0.0255378	0.00775228	1.41913e-05	0.00154662	0	-0.000890613	0
64.2	0.45371	0.435528	0.225266	0.210403	0.100475	0.0965194	0.0371583	0.0344214		64.2	0.131109	0.147267	0.0684692	0.064005	0.0301808	0.022555	0.0102287	0.00706936	0.002704	0.00216502		64.2	0.332576	0.307516	0.120102	0.112411	0.0410463	0.0411211	0.0105057	0.0108871		64.2	0.0605734	0.0619822	0.0266586	0.0255378	0.00787828	1.42341e-05	0.00107265	0	-0.00097948	0
64.4	0.454382	0.436285	0.225655	0.210905	0.100966	0.0967843	0.0372748	0.0345217		64.4	0.131369	0.147415	0.0683925	0.0641393	0.0306763	0.022614	0.00996997	0.00708921	0.00268612	0.00217124		64.4	0.333572	0.308229	0.120808	0.112728	0.0413552	0.0412446	0.0106534	0.0109205		64.4	0.0590645	0.0619822	0.0256133	0.0255378	0.00668116	1.42769e-05	-0.000195418	0	-0.00165582	0
64.6	0.454795	0.43704	0.226305	0.211406	0.101235	0.097049	0.037189	0.0346219		64.6	0.131524	0.147561	0.0689364	0.0642733	0.0312021	0.022673	0.010217	0.00710905	0.00288091	0.00217745		64.6	0.33455	0.30894	0.121507	0.113045	0.041309	0.041368	0.0108483	0.0109539		64.6	0.0591091	0.0619822	0.0252306	0.0255378	0.00714666	1.43196e-05	-0.000246096	0	-0.00135166	0
64.8	0.454828	0.437793	0.226122	0.211907	0.101363	0.0973135	0.0367075	0.0347222		64.8	0.131582	0.147707	0.0688552	0.0644069	0.0315075	0.0227319	0.0105251	0.00712887	0.00305828	0.00218367		64.8	0.335275	0.30965	0.122117	0.113361	0.0409528	0.0414914	0.0112076	0.0109872		64.8	0.0590663	0.0619822	0.0257132	0.0255379	0.00739022	1.43624e-05	0.000154825	0	-0.00139215	0
65	0.45535	0.438542	0.226105	0.212406	0.102038	0.0975778	0.0370857	0.0348223		65	0.131045	0.147852	0.068215	0.0645403	0.0314964	0.0227907	0.0104317	0.00714869	0.00333108	0.00218987		65	0.33572	0.310359	0.122384	0.113678	0.0407566	0.0416148	0.0112967	0.0110206		65	0.0593522	0.0619822	0.0257951	0.0255379	0.00797341	1.44051e-05	0.000459646	0	-0.00059945	0
65.2	0.455292	0.43929	0.226933	0.212905	0.102437	0.0978418	0.0371554	0.0349225		65.2	0.131009	0.147996	0.068057	0.0646734	0.0310236	0.0228495	0.010351	0.00716849	0.00300032	0.00219608		65.2	0.335977	0.311066	0.122746	0.113994	0.0410526	0.0417382	0.0113377	0.011054		65.2	0.0598203	0.0619822	0.026388	0.0255379	0.0082356	1.44479e-05	0.000757129	0	0.000291223	0
65.4	0.455695	0.440034	0.227509	0.213403	0.10263	0.0981057	0.0374116	0.0350226		65.4	0.131673	0.148139	0.0686251	0.0648061	0.0314545	0.0229082	0.0101514	0.00718828	0.00327761	0.00220228		65.4	0.336174	0.311773	0.122744	0.11431	0.040938	0.0418615	0.0108158	0.0110873		65.4	0.059533	0.0619822	0.025812	0.0255379	0.00795237	1.44906e-05	0.000480566	0	-3.80925e-05	0
65.6	0.45616	0.440777	0.228008	0.213901	0.103003	0.0983694	0.0376268	0.0351226		65.6	0.133217	0.148281	0.0695261	0.0649386	0.0324212	0.0229668	0.0107997	0.00720806	0.00411771	0.00220848		65.6	0.336295	0.312478	0.122525	0.114626	0.0396533	0.0419848	0.00989934	0.0111207		65.6	0.0595019	0.0619822	0.0255917	0.0255379	0.00794511	1.45333e-05	0.00046167	0	-1.55887e-05	0
65.8	0.456413	0.441517	0.228402	0.214397	0.103478	0.0986329	0.0374744	0.0352226		65.8	0.133351	0.148422	0.0698967	0.0650707	0.0327964	0.0230254	0.0107987	0.00722782	0.00417026	0.00221468		65.8	0.337077	0.313181	0.123186	0.114941	0.0398047	0.0421081	0.0102248	0.011154		65.8	0.0594167	0.0619822	0.0257919	0.0255379	0.00820392	1.4576e-05	0.000664324	0	-0.000252485	0
66	0.456724	0.442254	0.229414	0.214893	0.103807	0.0988962	0.037681	0.0353226		66	0.134195	0.148562	0.0698641	0.0652025	0.0330076	0.023084	0.0103725	0.00724757	0.00420835	0.00222087		66	0.337793	0.313884	0.123576	0.115257	0.0402622	0.0422313	0.0104299	0.0111874		66	0.0595978	0.0619822	0.0252447	0.0255379	0.00791037	1.46187e-05	0.000875676	0	-0.000673636	0
66.2	0.457255	0.442989	0.229555	0.215388	0.104122	0.0991593	0.0379165	0.0354225		66.2	0.134459	0.148702	0.0699889	0.065334	0.0330049	0.0231424	0.0105054	0.00726731	0.00391433	0.00222706		66.2	0.338508	0.314585	0.123342	0.115572	0.0403704	0.0423545	0.0103181	0.0112207		66.2	0.0594259	0.0619822	0.0251134	0.0255379	0.00765358	1.46614e-05	0.000975981	0	-0.000766443	0
66.4	0.45806	0.443722	0.229788	0.215882	0.104035	0.0994221	0.0383639	0.0355224		66.4	0.135244	0.148841	0.0703695	0.0654653	0.0341144	0.0232008	0.0114202	0.00728704	0.00463038	0.00223325		66.4	0.339004	0.315285	0.122991	0.115887	0.040581	0.0424777	0.0108371	0.011254		66.4	0.0601	0.0619822	0.0250844	0.0255379	0.00766894	1.47041e-05	0.00105972	0	-0.000284111	0
66.6	0.458895	0.444452	0.23033	0.216375	0.104018	0.0996848	0.0384573	0.0356223		66.6	0.135103	0.148979	0.0706663	0.0655962	0.0336539	0.0232592	0.0113692	0.00730675	0.0040518	0.00223943		66.6	0.339525	0.315984	0.122821	0.116202	0.0405538	0.0426009	0.0103132	0.0112874		66.6	0.0602629	0.0619822	0.0249634	0.0255379	0.00776931	1.47467e-05	0.00137866	0	0.00013264	0
66.8	0.459143	0.445179	0.23037	0.216868	0.104047	0.0999473	0.038503	0.0357221		66.8	0.135233	0.149116	0.0709553	0.0657268	0.0333918	0.0233174	0.0116927	0.00732646	0.00384505	0.00224561		66.8	0.340176	0.316682	0.123037	0.116516	0.040807	0.042724	0.010117	0.0113207		66.8	0.0604718	0.0619822	0.0247853	0.025538	0.00777712	1.47894e-05	0.00139188	0	0.000188953	0
67	0.459788	0.445905	0.23097	0.21736	0.104308	0.10021	0.0386989	0.0358218		67	0.135239	0.149252	0.0715553	0.0658571	0.0326952	0.0233757	0.0118636	0.00734615	0.00416941	0.00225179		67	0.341621	0.317378	0.123581	0.116831	0.0413876	0.0428471	0.0101998	0.0113541		67	0.0610847	0.0619822	0.0246465	0.025538	0.00836372	1.4832e-05	0.00134148	0	0.000482146	0
67.2	0.460367	0.446628	0.231902	0.217851	0.104712	0.100472	0.0387616	0.0359216		67.2	0.135599	0.149387	0.0723232	0.0659871	0.0327827	0.0234338	0.01163	0.00736582	0.00396942	0.00225796		67.2	0.342594	0.318074	0.12358	0.117145	0.0414717	0.0429702	0.00942448	0.0113874		67.2	0.0606073	0.0619822	0.0248272	0.025538	0.0080108	1.48747e-05	0.000908602	0	0.000505246	0
67.4	0.460346	0.447348	0.231665	0.218341	0.103716	0.100733	0.0379445	0.0360212		67.4	0.135461	0.149522	0.0720625	0.0661168	0.0318574	0.0234919	0.0108702	0.00738549	0.00343169	0.00226413		67.4	0.342675	0.318768	0.123349	0.117459	0.0416628	0.0430932	0.00898677	0.0114207		67.4	0.0600217	0.0619822	0.0247042	0.025538	0.00748719	1.49173e-05	0.000606505	0	-1.20514e-05	0
67.6	0.460612	0.448066	0.231833	0.21883	0.103548	0.100995	0.037998	0.0361209		67.6	0.135444	0.149656	0.071779	0.0662463	0.03148	0.02355	0.0107801	0.00740514	0.0027555	0.0022703		67.6	0.343396	0.319461	0.123218	0.117773	0.0423787	0.0432163	0.0091634	0.011454		67.6	0.0599741	0.0619822	0.0255945	0.025538	0.00762405	1.49599e-05	0.00029003	0	0.00024704	0
67.8	0.461077	0.448782	0.232423	0.219319	0.103863	0.101257	0.0379579	0.0362205		67.8	0.135246	0.149789	0.0714839	0.0663754	0.0314306	0.0236079	0.0109269	0.00742478	0.00286186	0.00227647		67.8	0.343997	0.320152	0.123032	0.118087	0.042145	0.0433393	0.00865992	0.0114873		67.8	0.0600418	0.0619822	0.025959	0.025538	0.00765754	1.50025e-05	0.000476074	0	7.81095e-05	0
68	0.462018	0.449495	0.232792	0.219807	0.104281	0.101518	0.0385647	0.03632		68	0.135017	0.149921	0.0710718	0.0665042	0.0311299	0.0236658	0.0107877	0.00744441	0.00251587	0.00228263		68	0.344596	0.320842	0.122993	0.1184	0.042191	0.0434622	0.00839413	0.0115207		68	0.0595828	0.0619822	0.0257329	0.025538	0.00736155	1.50451e-05	-3.82486e-05	0	-6.05782e-06	0
68.2	0.462615	0.450206	0.233389	0.220294	0.104747	0.101779	0.0388708	0.0364196		68.2	0.134737	0.150052	0.0708338	0.0666327	0.0315599	0.0237237	0.0106518	0.00746402	0.00245392	0.00228879		68.2	0.346045	0.321532	0.123852	0.118713	0.0426315	0.0435852	0.00889874	0.011554		68.2	0.0590642	0.0619822	0.0252401	0.025538	0.00728594	1.50877e-05	-0.00106871	0	-0.000467912	0
68.4	0.463453	0.450914	0.234125	0.22078	0.10495	0.10204	0.0386488	0.036519		68.4	0.135489	0.150183	0.0716413	0.0667609	0.0323289	0.0237815	0.0113415	0.00748362	0.0028092	0.00229494		68.4	0.346691	0.32222	0.124221	0.119027	0.0425304	0.0437081	0.00862276	0.0115873		68.4	0.0584923	0.0619822	0.0246591	0.025538	0.00657429	1.51303e-05	-0.00116569	0	-0.00134215	0
68.6	0.464544	0.451621	0.234901	0.221266	0.105176	0.1023	0.0388237	0.0366185		68.6	0.135318	0.150312	0.071328	0.0668889	0.0323826	0.0238392	0.0113301	0.00750321	0.00252734	0.0023011		68.6	0.347137	0.322906	0.124513	0.119339	0.0423834	0.043831	0.00876333	0.0116206		68.6	0.0587797	0.0619822	0.0253919	0.025538	0.0072266	1.51729e-05	-0.000651534	0	-0.000649515	0
68.8	0.4648	0.452324	0.234596	0.221751	0.105031	0.102561	0.0381248	0.0367179		68.8	0.134737	0.150441	0.0709096	0.0670165	0.0321942	0.0238969	0.0111359	0.00752279	0.00250653	0.00230725		68.8	0.347969	0.323592	0.12551	0.119652	0.0429297	0.0439538	0.00933497	0.0116539		68.8	0.0590998	0.0619822	0.0262298	0.025538	0.00778663	1.52154e-05	0.000219101	0	-0.000835064	0
69	0.465498	0.453026	0.235108	0.222235	0.104987	0.102821	0.0381787	0.0368172		69	0.135385	0.150569	0.0712312	0.0671438	0.0326785	0.0239545	0.0111796	0.00754236	0.00292155	0.00231339		69	0.348471	0.324276	0.126489	0.119965	0.0435348	0.0440766	0.00964651	0.0116872		69	0.0594326	0.0619822	0.0263493	0.025538	0.00854739	1.5258e-05	0.000711578	0	-9.12509e-05	0
69.2	0.466126	0.453725	0.236056	0.222718	0.10567	0.103081	0.0381255	0.0369165		69.2	0.136434	0.150697	0.0718991	0.0672709	0.0327081	0.024012	0.0115039	0.00756191	0.00281894	0.00231954		69.2	0.349156	0.324959	0.127323	0.120277	0.0438229	0.0441994	0.0100016	0.0117205		69.2	0.0598093	0.0619822	0.0272306	0.025538	0.00846169	1.53005e-05	0.00100649	0	6.33066e-06	0
69.4	0.467049	0.454422	0.236982	0.2232	0.106388	0.103341	0.0381555	0.0370158		69.4	0.137092	0.150823	0.0721914	0.0673976	0.0334088	0.0240695	0.0117346	0.00758145	0.00335536	0.00232568		69.4	0.349552	0.325641	0.127627	0.120589	0.0427911	0.0443222	0.00920552	0.0117538		69.4	0.0595834	0.0619822	0.0274352	0.025538	0.00908025	1.53431e-05	0.00107868	0	-0.000175257	0
69.6	0.467804	0.455117	0.23793	0.223682	0.106773	0.103601	0.0385353	0.0371151		69.6	0.13687	0.150949	0.0721321	0.0675241	0.0340075	0.024127	0.0118434	0.00760098	0.00262728	0.00233182		69.6	0.350673	0.326322	0.128689	0.120901	0.0422696	0.0444449	0.0095471	0.011787		69.6	0.0598675	0.0619822	0.0280001	0.0255381	0.00922734	1.53856e-05	0.00160891	0	3.30461e-05	0
69.8	0.468012	0.455809	0.238146	0.224163	0.107536	0.10386	0.0382667	0.0372143		69.8	0.136689	0.151074	0.0720974	0.0676502	0.0343216	0.0241843	0.0120961	0.00762049	0.00261686	0.00233795		69.8	0.351908	0.327001	0.129812	0.121213	0.0426026	0.0445677	0.0104962	0.0118203		69.8	0.0599413	0.0619822	0.0284246	0.0255381	0.00939678	1.54281e-05	0.00190135	0	0.000279968	0
70	0.468991	0.456499	0.239437	0.224643	0.108277	0.104119	0.0386621	0.0373134		70	0.136975	0.151199	0.0717758	0.0677761	0.0346684	0.0242416	0.011352	0.00764	0.00253142	0.00234408		70	0.352729	0.32768	0.129699	0.121524	0.0421466	0.0446903	0.0104367	0.0118536		70	0.0601515	0.0619822	0.0282799	0.0255381	0.00910739	1.54706e-05	0.00134852	0	0.000206512	0
70.2	0.469569	0.457186	0.239823	0.225123	0.108862	0.104378	0.0385547	0.0374125		70.2	0.137066	0.151322	0.071566	0.0679017	0.0349086	0.0242989	0.0112631	0.00765949	0.00224867	0.00235021		70.2	0.353489	0.328357	0.12978	0.121836	0.0424501	0.044813	0.0109132	0.0118869		70.2	0.059795	0.0619822	0.0283003	0.0255381	0.00931539	1.55131e-05	0.00141493	0	0.000486821	0
70.4	0.470596	0.457872	0.241093	0.225601	0.109322	0.104637	0.0392686	0.0375116		70.4	0.137427	0.151445	0.071584	0.068027	0.0352271	0.0243561	0.0112239	0.00767896	0.00236476	0.00235634		70.4	0.353822	0.329033	0.130184	0.122147	0.042912	0.0449356	0.0107278	0.0119202		70.4	0.0603395	0.0619822	0.0284974	0.0255381	0.00934776	1.55556e-05	0.00182338	0	0.000959324	0
70.6	0.471009	0.458555	0.242502	0.226079	0.109952	0.104896	0.0396437	0.0376106		70.6	0.13719	0.151567	0.071872	0.068152	0.0353889	0.0244132	0.0107589	0.00769843	0.00219139	0.00236246		70.6	0.354516	0.329708	0.130729	0.122458	0.0434357	0.0450582	0.0103313	0.0119534		70.6	0.0594822	0.0619822	0.0275951	0.0255381	0.00867551	1.55981e-05	0.00171495	0	0.000235332	0
70.8	0.471443	0.459236	0.243318	0.226556	0.110757	0.105154	0.0402229	0.0377096		70.8	0.137569	0.151688	0.0722073	0.0682767	0.0356247	0.0244703	0.0107772	0.00771788	0.00260286	0.00236858		70.8	0.355575	0.330381	0.13107	0.122769	0.0441003	0.0451808	0.0104223	0.0119867		70.8	0.0595396	0.0619822	0.0278172	0.0255381	0.00864676	1.56406e-05	0.00196702	0	0.00022369	0
71	0.471891	0.459914	0.244447	0.227033	0.111392	0.105413	0.0406633	0.0378086		71	0.138088	0.151809	0.0728048	0.0684011	0.0352533	0.0245273	0.0109146	0.00773733	0.00296369	0.00237469		71	0.355938	0.331054	0.131252	0.12308	0.0437695	0.0453034	0.0107075	0.01202		71	0.0594167	0.0619822	0.0274547	0.0255381	0.00859381	1.5683e-05	0.00138218	0	0.000325726	0
71.2	0.472154	0.46059	0.245354	0.227508	0.111658	0.105671	0.041245	0.0379075		71.2	0.138025	0.151929	0.0727605	0.0685252	0.0349784	0.0245842	0.0105319	0.00775676	0.00255162	0.00238081		71.2	0.356517	0.331725	0.131294	0.12339	0.0440367	0.0454259	0.0110286	0.0120532		71.2	0.058914	0.0619822	0.0275677	0.0255381	0.00770099	1.57255e-05	0.00124853	0	0.000167608	0
71.4	0.472327	0.461264	0.245546	0.227983	0.111287	0.105929	0.0412637	0.0380063		71.4	0.138542	0.152048	0.0728436	0.0686491	0.0352573	0.0246411	0.0113056	0.00777617	0.00290166	0.00238692		71.4	0.357301	0.332395	0.131393	0.1237	0.044201	0.0455484	0.011387	0.0120865		71.4	0.058949	0.0619822	0.0273975	0.0255381	0.00737452	1.57679e-05	0.00115399	0	0.000191312	0
71.6	0.472715	0.461936	0.245914	0.228457	0.11217	0.106186	0.0416049	0.0381052		71.6	0.138512	0.152166	0.0732238	0.0687726	0.0358331	0.0246979	0.0113993	0.00779558	0.00326802	0.00239302		71.6	0.357796	0.333064	0.13075	0.12401	0.0440358	0.0456708	0.0107736	0.0121197		71.6	0.0587393	0.0619822	0.0270831	0.0255381	0.0071873	1.58103e-05	0.00103774	0	-1.97512e-05	0
71.8	0.473955	0.462606	0.246663	0.228931	0.113179	0.106444	0.0427159	0.0382039		71.8	0.138064	0.152284	0.0732656	0.0688959	0.0357172	0.0247547	0.0113362	0.00781497	0.00325192	0.00239913		71.8	0.358456	0.333731	0.130539	0.12432	0.0438089	0.0457933	0.0108684	0.012153		71.8	0.0585528	0.0619822	0.0263493	0.0255381	0.00643172	1.58528e-05	0.00083198	0	-0.000431324	0
72	0.47403	0.463273	0.246776	0.229403	0.112936	0.106701	0.0430119	0.0383027		72	0.138472	0.152401	0.0740168	0.0690189	0.0364829	0.0248114	0.0118577	0.00783435	0.00360768	0.00240523		72	0.358651	0.334398	0.130826	0.12463	0.0439894	0.0459157	0.0104629	0.0121862		72	0.0581112	0.0619822	0.0260041	0.0255381	0.00613487	1.58952e-05	0.000285317	0	-0.000773927	0
72.2	0.474478	0.463938	0.24699	0.229875	0.112809	0.106958	0.0428607	0.0384014		72.2	0.138511	0.152517	0.0743686	0.0691416	0.0360744	0.024868	0.0116381	0.00785372	0.00361019	0.00241133		72.2	0.359605	0.335063	0.131543	0.124939	0.0449726	0.0460381	0.010883	0.0122195		72.2	0.0590094	0.0619822	0.0261402	0.0255381	0.00696089	1.59376e-05	0.000159844	0	-0.000270083	0
72.4	0.47447	0.464601	0.246998	0.230346	0.112292	0.107215	0.0424049	0.0385001		72.4	0.139183	0.152633	0.0752519	0.0692641	0.0365346	0.0249246	0.0119004	0.00787307	0.00377884	0.00241742		72.4	0.359817	0.335728	0.131976	0.125249	0.0450106	0.0461604	0.010973	0.0122527		72.4	0.0592611	0.0619822	0.0255289	0.0255381	0.00691092	1.598e-05	0.000547515	0	-0.000654559	0
72.6	0.475771	0.465262	0.247327	0.230817	0.112914	0.107471	0.0432139	0.0385987		72.6	0.138729	0.152748	0.0752205	0.0693862	0.0359174	0.0249811	0.0113687	0.00789241	0.00376886	0.00242351		72.6	0.36041	0.336391	0.132675	0.125558	0.0451071	0.0462827	0.0114972	0.012286		72.6	0.0596078	0.0619822	0.0256322	0.0255381	0.00793055	1.60224e-05	0.000466845	0	-0.000216838	0
72.8	0.475833	0.46592	0.246515	0.231286	0.112615	0.107728	0.0422328	0.0386973		72.8	0.138741	0.152862	0.0752703	0.0695081	0.0357616	0.0250376	0.01145	0.00791175	0.00377415	0.0024296		72.8	0.360997	0.337052	0.133152	0.125867	0.0454058	0.046405	0.011484	0.0123192		72.8	0.0604466	0.0619822	0.0258138	0.0255381	0.0088118	1.60647e-05	0.0011218	0	-0.000415508	0
73	0.476295	0.466577	0.246371	0.231755	0.112391	0.107984	0.0419391	0.0387958		73	0.139846	0.152975	0.0762293	0.0696296	0.0359175	0.025094	0.012415	0.00793106	0.00470718	0.00243569		73	0.361676	0.337713	0.13332	0.126175	0.0452346	0.0465273	0.0113223	0.0123524		73	0.0608678	0.0619822	0.0261586	0.0255381	0.00944196	1.61071e-05	0.0010786	0	-0.000231374	0
73.2	0.47738	0.467231	0.2468	0.232224	0.113745	0.10824	0.0423728	0.0388943		73.2	0.140198	0.153088	0.0767422	0.0697509	0.0358711	0.0251504	0.0128279	0.00795037	0.00438813	0.00244177		73.2	0.362384	0.338373	0.133439	0.126484	0.0449336	0.0466495	0.0110041	0.0123857		73.2	0.0606159	0.0619822	0.0264653	0.0255381	0.00935938	1.61495e-05	0.000474543	0	-0.000167035	0
73.4	0.477749	0.467883	0.247082	0.232691	0.11369	0.108496	0.0420608	0.0389928		73.4	0.13992	0.1532	0.0763988	0.0698719	0.0356758	0.0252067	0.012828	0.00796966	0.00396314	0.00244785		73.4	0.363099	0.339031	0.133516	0.126792	0.0440389	0.0467717	0.0104309	0.0124189		73.4	0.0606896	0.0619822	0.026582	0.0255381	0.00931576	1.61918e-05	-0.00017987	0	6.00224e-06	0
73.6	0.477834	0.468533	0.247065	0.233158	0.113528	0.108752	0.0414191	0.0390912		73.6	0.139937	0.153312	0.0765307	0.0699927	0.0354578	0.0252629	0.0130992	0.00798895	0.00369355	0.00245393		73.6	0.364129	0.339688	0.134063	0.127101	0.0441607	0.0468939	0.010835	0.0124521		73.6	0.0611491	0.0619822	0.0269425	0.0255381	0.00946317	1.62341e-05	-9.13044e-05	0	0.000480623	0
73.8	0.477907	0.46918	0.247087	0.233623	0.113821	0.109007	0.0410763	0.0391896		73.8	0.139974	0.153422	0.0760861	0.0701131	0.0350185	0.0253191	0.0128383	0.00800822	0.00374321	0.00246		73.8	0.364906	0.340344	0.134349	0.127409	0.0438138	0.0470161	0.0108828	0.0124853		73.8	0.0612722	0.0619822	0.0268486	0.0255381	0.009676	1.62765e-05	-0.00033705	0	0.000683169	0
74	0.478176	0.469826	0.247858	0.234089	0.113895	0.109263	0.0411367	0.0392879		74	0.140062	0.153532	0.076399	0.0702333	0.0353461	0.0253752	0.0126622	0.00802747	0.00437981	0.00246607		74	0.3656	0.340999	0.134347	0.127716	0.0440831	0.0471382	0.0104136	0.0125185		74	0.0615722	0.0619822	0.0268575	0.0255381	0.00943197	1.63188e-05	-0.000621607	0	0.000387683	0
74.2	0.47817	0.470469	0.24799	0.234553	0.113915	0.109518	0.0407362	0.0393862		74.2	0.140015	0.153642	0.076153	0.0703532	0.0352472	0.0254312	0.0124267	0.00804672	0.00430146	0.00247214		74.2	0.366396	0.341653	0.134953	0.128024	0.0449236	0.0472603	0.0106502	0.0125517		74.2	0.0615082	0.0619822	0.0266816	0.0255381	0.00922844	1.63611e-05	-0.000136534	0	0.000609638	0
74.4	0.478151	0.47111	0.248618	0.235017	0.113501	0.109773	0.0406681	0.0394845		74.4	0.14051	0.15375	0.0764333	0.0704729	0.0356894	0.0254872	0.0123134	0.00806595	0.00505333	0.0024782		74.4	0.367081	0.342306	0.135453	0.128331	0.0452669	0.0473824	0.010647	0.012585		74.4	0.0615682	0.0619822	0.0266823	0.0255381	0.00897483	1.64034e-05	-0.000250231	0	0.000496486	0
74.6	0.478124	0.471749	0.248959	0.23548	0.113338	0.110027	0.0404553	0.0395827		74.6	0.140701	0.153859	0.0763566	0.0705922	0.0358734	0.0255432	0.0122409	0.00808517	0.00500763	0.00248427		74.6	0.367897	0.342957	0.135719	0.128639	0.0456816	0.0475044	0.0108251	0.0126182		74.6	0.0607956	0.0619822	0.0267396	0.0255381	0.00880685	1.64457e-05	-0.000449422	0	0.000145045	0
74.8	0.478643	0.472386	0.249414	0.235942	0.113444	0.110282	0.0403873	0.0396809		74.8	0.141471	0.153966	0.0768926	0.0707113	0.0358279	0.025599	0.012805	0.00810438	0.00541314	0.00249032		74.8	0.368795	0.343607	0.13651	0.128946	0.0462998	0.0476265	0.0112078	0.0126514		74.8	0.0608104	0.0619822	0.0272508	0.0255381	0.008478	1.6488e-05	-0.000308767	0	-8.25505e-05	0
75	0.478778	0.473021	0.25011	0.236403	0.113579	0.110536	0.0402497	0.039779		75	0.141787	0.154073	0.0772809	0.0708301	0.0354099	0.0256548	0.0136086	0.00812358	0.00533756	0.00249638		75	0.36922	0.344257	0.136783	0.129253	0.0463749	0.0477484	0.0115722	0.0126846		75	0.0604397	0.0619822	0.0272045	0.0255382	0.00777946	1.65302e-05	-0.000566619	0	-0.000290547	0
75.2	0.479645	0.473654	0.25097	0.236864	0.114015	0.11079	0.0404351	0.0398771		75.2	0.1414	0.154179	0.0772805	0.0709486	0.0353819	0.0257106	0.0137194	0.00814276	0.00479479	0.00250243		75.2	0.370358	0.344905	0.137181	0.129559	0.0475867	0.0478704	0.0118128	0.0127178		75.2	0.0599555	0.0619822	0.0270615	0.0255382	0.00676563	1.65725e-05	-0.000675431	0	-0.000752823	0
75.4	0.479695	0.474285	0.251469	0.237324	0.113961	0.111044	0.0403115	0.0399752		75.4	0.141748	0.154284	0.0773092	0.0710669	0.0358527	0.0257663	0.0142354	0.00816194	0.00496899	0.00250848		75.4	0.371196	0.345552	0.137827	0.129866	0.0477022	0.0479923	0.011652	0.0127509		75.4	0.0597623	0.0619822	0.0270939	0.0255382	0.00632405	1.66147e-05	-0.000841182	0	-0.000829171	0
75.6	0.479896	0.474913	0.252181	0.237784	0.114425	0.111298	0.0407651	0.0400732		75.6	0.140625	0.154389	0.0768263	0.0711848	0.0351679	0.0258219	0.0132447	0.0081811	0.00379462	0.00251453		75.6	0.371261	0.346197	0.137618	0.130172	0.0476435	0.0481143	0.0117598	0.0127841		75.6	0.0591698	0.0619822	0.026514	0.0255382	0.00533784	1.6657e-05	-0.000955062	0	-0.00175312	0
75.8	0.480593	0.475539	0.252871	0.238242	0.11512	0.111551	0.0413844	0.0401712		75.8	0.14031	0.154493	0.0763747	0.0713025	0.0348451	0.0258775	0.0131143	0.00820024	0.00325669	0.00252057		75.8	0.371944	0.346842	0.138383	0.130478	0.0486135	0.0482361	0.0121898	0.0128173		75.8	0.0590051	0.0619822	0.0263142	0.0255382	0.00455895	1.66992e-05	-0.00157224	0	-0.00242493	0
76	0.480393	0.476164	0.253391	0.2387	0.115063	0.111805	0.0413611	0.0402691		76	0.140607	0.154597	0.0767676	0.07142	0.0350175	0.025933	0.0133475	0.00821938	0.00341464	0.00252661		76	0.371961	0.347486	0.138822	0.130784	0.0487914	0.048358	0.0121471	0.0128505		76	0.0583892	0.0619822	0.0260983	0.0255382	0.00479257	1.67414e-05	-0.00184608	0	-0.00274955	0
76.2	0.480913	0.476786	0.254064	0.239157	0.115458	0.112058	0.0419496	0.040367		76.2	0.140052	0.1547	0.0762151	0.0715371	0.0343828	0.0259885	0.0127909	0.0082385	0.00284411	0.00253265		76.2	0.372807	0.348128	0.139459	0.13109	0.0496392	0.0484798	0.0131055	0.0128837		76.2	0.058879	0.0619822	0.0259996	0.0255382	0.00530396	1.67837e-05	-0.00159389	0	-0.0024518	0
76.4	0.481654	0.477406	0.25505	0.239614	0.116239	0.112311	0.042807	0.0404649		76.4	0.13982	0.154802	0.0764755	0.071654	0.0348576	0.0260439	0.0125516	0.00825761	0.00287235	0.00253868		76.4	0.372782	0.348769	0.138805	0.131395	0.0493216	0.0486016	0.0131499	0.0129168		76.4	0.0587569	0.0619822	0.0255285	0.0255382	0.00515972	1.68259e-05	-0.00162661	0	-0.0032033	0
76.6	0.483069	0.478025	0.255736	0.240069	0.11712	0.112563	0.0438287	0.0405627		76.6	0.139112	0.154904	0.075983	0.0717706	0.0342049	0.0260993	0.012131	0.00827671	0.00215648	0.00254472		76.6	0.373123	0.349409	0.138321	0.131701	0.0487744	0.0487234	0.0126867	0.01295		76.6	0.0581967	0.0619822	0.0252507	0.0255382	0.00515916	1.68681e-05	-0.00222103	0	-0.00360068	0
76.8	0.483757	0.478641	0.255741	0.240524	0.117173	0.112816	0.043689	0.0406605		76.8	0.139182	0.155005	0.0754862	0.071887	0.0340427	0.0261546	0.0123492	0.0082958	0.00205623	0.00255074		76.8	0.373277	0.350048	0.137796	0.132006	0.048933	0.0488451	0.0120532	0.0129832		76.8	0.0587106	0.0619822	0.0256665	0.0255382	0.0055565	1.69102e-05	-0.00206888	0	-0.00265635	0
77	0.484294	0.479255	0.256049	0.240978	0.117284	0.113068	0.0437843	0.0407582		77	0.139386	0.155105	0.0758571	0.0720031	0.0338552	0.0262098	0.0122124	0.00831488	0.00212817	0.00255677		77	0.373481	0.350686	0.137422	0.132311	0.0484931	0.0489668	0.0114973	0.0130164		77	0.0587418	0.0619822	0.025826	0.0255382	0.00570606	1.69524e-05	-0.00216843	0	-0.00265381	0
77.2	0.485209	0.479867	0.257029	0.241432	0.11821	0.11332	0.0445443	0.0408559		77.2	0.139546	0.155205	0.0762777	0.0721189	0.0340164	0.026265	0.0121259	0.00833394	0.0015529	0.00256279		77.2	0.373837	0.351323	0.137198	0.132616	0.0484572	0.0490885	0.0110192	0.0130495		77.2	0.0588311	0.0619822	0.0263336	0.0255382	0.00611247	1.69946e-05	-0.00172684	0	-0.00177592	0
77.4	0.485339	0.480477	0.257112	0.241885	0.117903	0.113572	0.0439041	0.0409536		77.4	0.139731	0.155304	0.0761532	0.0722344	0.0338828	0.0263201	0.0123483	0.00835299	0.00156453	0.00256881		77.4	0.374492	0.351959	0.137698	0.13292	0.0481734	0.0492102	0.010609	0.0130827		77.4	0.0590881	0.0619822	0.0268481	0.0255382	0.00660935	1.70367e-05	-0.00142444	0	-0.00145711	0
77.6	0.485264	0.481085	0.257227	0.242337	0.118168	0.113824	0.0439678	0.0410512		77.6	0.139608	0.155403	0.0760438	0.0723497	0.0337528	0.0263751	0.0122136	0.00837203	0.0013613	0.00257483		77.6	0.375317	0.352593	0.138148	0.133225	0.0481593	0.0493318	0.0103368	0.0131158		77.6	0.0595529	0.0619822	0.0273533	0.0255382	0.00738501	1.70789e-05	-0.000678457	0	-0.000685844	0
77.8	0.485311	0.481691	0.25691	0.242788	0.11797	0.114076	0.0437644	0.0411488		77.8	0.139365	0.155501	0.075966	0.0724647	0.0341275	0.0264301	0.0121235	0.00839106	0.00165322	0.00258084		77.8	0.375972	0.353227	0.138649	0.133529	0.0480776	0.0494534	0.0104908	0.013149		77.8	0.0606681	0.0619822	0.0279429	0.0255382	0.00838517	1.7121e-05	0.0003664	0	0.000308048	0
78	0.485556	0.482294	0.257039	0.243239	0.117948	0.114327	0.043195	0.0412463		78	0.139559	0.155598	0.0768678	0.0725795	0.0350837	0.0264851	0.0123026	0.00841007	0.00297399	0.00258685		78	0.377001	0.353859	0.13897	0.133833	0.0484784	0.049575	0.0104872	0.0131821		78	0.0613044	0.0619822	0.0286038	0.0255382	0.00865058	1.71632e-05	0.00113941	0	0.000879534	0
78.2	0.486315	0.482896	0.257147	0.243689	0.118193	0.114578	0.042766	0.0413438		78.2	0.14033	0.155695	0.077052	0.072694	0.035282	0.02654	0.0117092	0.00842908	0.00297874	0.00259286		78.2	0.37767	0.35449	0.139473	0.134137	0.0486787	0.0496965	0.0104803	0.0132153		78.2	0.061914	0.0619822	0.0287738	0.0255382	0.00928107	1.72053e-05	0.00167245	0	0.00148012	0
78.4	0.486916	0.483496	0.257386	0.244138	0.118319	0.114829	0.0425851	0.0414413		78.4	0.141176	0.155792	0.0769677	0.0728082	0.0352136	0.0265948	0.0114585	0.00844807	0.00306807	0.00259886		78.4	0.378292	0.35512	0.140012	0.134441	0.0489269	0.049818	0.0104802	0.0132484		78.4	0.0618109	0.0619822	0.0292988	0.0255382	0.00975148	1.72474e-05	0.00169807	0	0.00141397	0
78.6	0.487642	0.484094	0.257794	0.244586	0.118503	0.11508	0.0426293	0.0415387		78.6	0.14133	0.155887	0.0768098	0.0729221	0.0357758	0.0266496	0.0119979	0.00846704	0.0027515	0.00260487		78.6	0.378764	0.355749	0.140208	0.134744	0.0493777	0.0499395	0.0102673	0.0132816		78.6	0.0618439	0.0619822	0.0294543	0.0255382	0.00945988	1.72895e-05	0.00205309	0	0.00160084	0
78.8	0.488245	0.48469	0.258226	0.245034	0.118597	0.115331	0.0422687	0.0416361		78.8	0.141757	0.155982	0.0778192	0.0730358	0.0359685	0.0267043	0.0125533	0.00848601	0.00302641	0.00261086		78.8	0.379609	0.356377	0.14118	0.135048	0.04943	0.050061	0.0103852	0.0133147		78.8	0.0617019	0.0619822	0.0296749	0.0255382	0.00939383	1.73316e-05	0.00221021	0	0.00145504	0
79	0.488552	0.485284	0.258375	0.245481	0.118865	0.115581	0.0420576	0.0417334		79	0.141829	0.156077	0.0777806	0.0731493	0.0358367	0.0267589	0.0126281	0.00850497	0.00292394	0.00261686		79	0.380714	0.357004	0.141655	0.135351	0.0500039	0.0501824	0.0108032	0.0133478		79	0.0613818	0.0619822	0.0296875	0.0255382	0.00949661	1.73737e-05	0.00222859	0	0.00148193	0
79.2	0.489283	0.485876	0.258608	0.245927	0.119187	0.115831	0.0422438	0.0418307		79.2	0.142066	0.156171	0.0778	0.0732624	0.0359793	0.0268135	0.0127204	0.00852391	0.00299266	0.00262285		79.2	0.381592	0.35763	0.142768	0.135654	0.0506488	0.0503038	0.0111455	0.0133809		79.2	0.0610372	0.0619822	0.0289018	0.0255382	0.00910751	1.74157e-05	0.00128043	0	0.00106562	0
79.4	0.489951	0.486466	0.259523	0.246373	0.119136	0.116081	0.0423861	0.041928		79.4	0.142469	0.156264	0.0775738	0.0733753	0.0362874	0.0268681	0.0127872	0.00854284	0.0031036	0.00262884		79.4	0.382299	0.358254	0.144331	0.135956	0.0508628	0.0504252	0.0119939	0.0134141		79.4	0.0605268	0.0619822	0.0283491	0.0255382	0.0086391	1.74578e-05	0.00106202	0	0.000720176	0
79.6	0.49064	0.487054	0.260405	0.246818	0.119789	0.116331	0.043295	0.0420252		79.6	0.142802	0.156357	0.0778149	0.073488	0.0364092	0.0269225	0.0123944	0.00856176	0.00325546	0.00263483		79.6	0.38256	0.358878	0.144582	0.136259	0.0507407	0.0505466	0.0121289	0.0134472		79.6	0.0599162	0.0619822	0.0271843	0.0255382	0.00793147	1.74999e-05	0.000563918	0	1.54686e-05	0
79.8	0.491295	0.48764	0.260589	0.247262	0.120199	0.116581	0.0434429	0.0421223		79.8	0.142809	0.156449	0.0777565	0.0736004	0.0370092	0.026977	0.012358	0.00858067	0.0037137	0.00264081		79.8	0.383276	0.3595	0.145473	0.136561	0.0513148	0.0506679	0.012426	0.0134803		79.8	0.0596955	0.0619822	0.0266084	0.0255382	0.0078561	1.75419e-05	4.9665e-05	0	-0.000422675	0
80	0.491939	0.488224	0.261629	0.247706	0.120743	0.11683	0.0443228	0.0422195		80	0.1427	0.156541	0.0779427	0.0737125	0.0370898	0.0270313	0.0120889	0.00859956	0.00416494	0.00264679		80	0.383697	0.360121	0.145641	0.136864	0.0511112	0.0507892	0.0125179	0.0135134		80	0.0592104	0.0619822	0.0255903	0.0255382	0.00725613	1.75839e-05	-0.000508661	0	-0.000845709	0
80.2	0.492571	0.488807	0.262522	0.248149	0.121342	0.11708	0.0450108	0.0423166		80.2	0.14232	0.156632	0.0778177	0.0738243	0.0364725	0.0270856	0.0118811	0.00861844	0.00448513	0.00265277		80.2	0.384688	0.360742	0.14612	0.137166	0.0513166	0.0509105	0.012961	0.0135465		80.2	0.0588523	0.0619822	0.0247608	0.0255382	0.00678652	1.7626e-05	-0.0009643	0	-0.000935936	0
80.4	0.493606	0.489387	0.263703	0.248591	0.122233	0.117329	0.0460753	0.0424136		80.4	0.142251	0.156723	0.0783581	0.0739359	0.036381	0.0271399	0.0119357	0.00863731	0.00468206	0.00265874		80.4	0.384903	0.361361	0.145845	0.137468	0.0508058	0.0510317	0.012614	0.0135796		80.4	0.0580739	0.0619822	0.0242248	0.0255382	0.00612985	1.7668e-05	-0.0018401	0	-0.00161508	0
80.6	0.494414	0.489965	0.264236	0.249032	0.122703	0.117577	0.0466702	0.0425107		80.6	0.142077	0.156813	0.078474	0.0740473	0.0366259	0.0271941	0.0122443	0.00865617	0.00462721	0.00266472		80.6	0.38509	0.361979	0.145622	0.137769	0.0500078	0.0511529	0.0121817	0.0136128		80.6	0.0581207	0.0619822	0.0240574	0.0255382	0.00624578	1.771e-05	-0.00176982	0	-0.0018846	0
80.8	0.495036	0.490542	0.264581	0.249473	0.123237	0.117826	0.0469292	0.0426076		80.8	0.14192	0.156902	0.0785612	0.0741584	0.0363744	0.0272482	0.0125113	0.00867502	0.00486343	0.00267068		80.8	0.385926	0.362596	0.145826	0.138071	0.0499098	0.0512741	0.0124068	0.0136459		80.8	0.0585831	0.0619822	0.024035	0.0255382	0.00665954	1.7752e-05	-0.00163616	0	-0.00161768	0
81	0.495268	0.491116	0.265279	0.249913	0.12353	0.118075	0.047128	0.0427046		81	0.14185	0.156991	0.0786359	0.0742692	0.0362203	0.0273023	0.0125452	0.00869386	0.00476523	0.00267665		81	0.3863	0.363212	0.1459	0.138372	0.0493824	0.0513953	0.0118845	0.013679		81	0.0587836	0.0619822	0.0242496	0.0255382	0.00693128	1.7794e-05	-0.00165753	0	-0.00202359	0
81.2	0.495334	0.491689	0.265911	0.250352	0.12394	0.118323	0.047066	0.0428015		81.2	0.142532	0.157079	0.079689	0.0743798	0.0364591	0.0273563	0.0134027	0.00871268	0.00504936	0.00268261		81.2	0.386856	0.363826	0.146178	0.138673	0.0491538	0.0515164	0.0114486	0.013712		81.2	0.0587831	0.0619822	0.0249811	0.0255382	0.00722488	1.7836e-05	-0.00126709	0	-0.00155829	0
81.4	0.495776	0.492259	0.2661	0.250791	0.124342	0.118571	0.0469107	0.0428983		81.4	0.141871	0.157167	0.079771	0.0744901	0.036399	0.0274103	0.0132858	0.00873149	0.00488344	0.00268857		81.4	0.387672	0.36444	0.147098	0.138974	0.0490896	0.0516375	0.0117024	0.0137451		81.4	0.0587851	0.0619822	0.0247868	0.0255382	0.00704098	1.78779e-05	-0.00130355	0	-0.0015108	0
81.6	0.495525	0.492828	0.266065	0.251229	0.12453	0.118819	0.0464505	0.0429952		81.6	0.141096	0.157255	0.0795281	0.0746002	0.0362196	0.0274642	0.0127383	0.00875029	0.00466476	0.00269453		81.6	0.388326	0.365053	0.147216	0.139275	0.0489227	0.0517586	0.0123694	0.0137782		81.6	0.0599323	0.0619822	0.0256748	0.0255382	0.0070857	1.79199e-05	-0.0010388	0	-0.000961722	0
81.8	0.495467	0.493395	0.266005	0.251666	0.124323	0.119067	0.0458602	0.0430919		81.8	0.140486	0.157341	0.0793946	0.07471	0.036055	0.0275181	0.0125539	0.00876908	0.00485525	0.00270048		81.8	0.387996	0.365664	0.147097	0.139575	0.0483714	0.0518797	0.0121649	0.0138113		81.8	0.0601978	0.0619822	0.0258781	0.0255382	0.00725559	1.79618e-05	-0.000833093	0	-0.00113171	0
82	0.496101	0.49396	0.26656	0.252102	0.124652	0.119314	0.0457169	0.0431887		82	0.139989	0.157428	0.0790378	0.0748196	0.0358541	0.0275718	0.0118043	0.00878785	0.00445163	0.00270643		82	0.388198	0.366275	0.146918	0.139876	0.0480029	0.0520007	0.0117745	0.0138444		82	0.0600762	0.0619822	0.0263823	0.0255382	0.00729926	1.80038e-05	-0.0011547	0	-0.00133498	0
82.2	0.496448	0.494523	0.26708	0.252538	0.125006	0.119562	0.0458849	0.0432854		82.2	0.140021	0.157513	0.0790681	0.0749289	0.0356277	0.0276256	0.0115386	0.00880662	0.00342178	0.00271238		82.2	0.387963	0.366884	0.146429	0.140176	0.0477446	0.0521217	0.011504	0.0138775		82.2	0.0603658	0.0619822	0.0270719	0.0255382	0.00728688	1.80457e-05	-0.000745525	0	-0.00115686	0
82.4	0.496586	0.495084	0.26759	0.252973	0.125172	0.119809	0.0459315	0.043382		82.4	0.139759	0.157599	0.0787046	0.0750379	0.0353436	0.0276793	0.0117254	0.00882537	0.00290804	0.00271833		82.4	0.38858	0.367493	0.146684	0.140476	0.0479233	0.0522426	0.0120629	0.0139106		82.4	0.0600045	0.0619822	0.0272223	0.0255382	0.00707264	1.80876e-05	-0.00128486	0	-0.00167027	0
82.6	0.496576	0.495644	0.26751	0.253408	0.124067	0.120056	0.0458712	0.0434787		82.6	0.139136	0.157683	0.0786138	0.0751467	0.0353439	0.0277329	0.0115653	0.00884411	0.00274087	0.00272427		82.6	0.389452	0.3681	0.146732	0.140776	0.0487628	0.0523636	0.012674	0.0139436		82.6	0.0598369	0.0619822	0.027096	0.0255382	0.00688661	1.81296e-05	-0.00131934	0	-0.00143001	0
82.8	0.497008	0.496201	0.267801	0.253842	0.123916	0.120302	0.0455445	0.0435752		82.8	0.139696	0.157767	0.0789751	0.0752553	0.0349298	0.0277865	0.0112374	0.00886283	0.00221836	0.00273021		82.8	0.390544	0.368706	0.1476	0.141075	0.0494085	0.0524845	0.0134319	0.0139767		82.8	0.0594457	0.0619822	0.0271329	0.0255382	0.00683507	1.81715e-05	-0.00125517	0	-0.00172864	0
83	0.49726	0.496757	0.267784	0.254275	0.123617	0.120549	0.0455844	0.0436718		83	0.140232	0.157851	0.0788581	0.0753636	0.035489	0.02784	0.011332	0.00888155	0.00229838	0.00273614		83	0.391514	0.369311	0.148136	0.141375	0.0508008	0.0526054	0.0136693	0.0140098		83	0.0593879	0.0619822	0.027044	0.0255382	0.00651433	1.82134e-05	-0.00166456	0	-0.00167591	0
83.2	0.497247	0.497311	0.267687	0.254707	0.123322	0.120795	0.0455564	0.0437683		83.2	0.140331	0.157934	0.0787136	0.0754716	0.0353069	0.0278934	0.0114575	0.00890025	0.00232087	0.00274208		83.2	0.39198	0.369915	0.148669	0.141674	0.0514835	0.0527262	0.0137121	0.0140428		83.2	0.0594841	0.0619822	0.0271805	0.0255382	0.00612595	1.82552e-05	-0.00181247	0	-0.00116458	0
83.4	0.497609	0.497863	0.26816	0.255139	0.123773	0.121042	0.0455672	0.0438647		83.4	0.140232	0.158017	0.0784933	0.0755794	0.0355435	0.0279468	0.0107438	0.00891895	0.00189061	0.00274801		83.4	0.392648	0.370518	0.149501	0.141973	0.0523225	0.0528471	0.013954	0.0140759		83.4	0.0593827	0.0619822	0.0269067	0.0255382	0.00581594	1.82971e-05	-0.00137274	0	-0.000753013	0
83.6	0.497584	0.498413	0.26805	0.25557	0.124082	0.121288	0.0457068	0.0439612		83.6	0.140351	0.158099	0.0789296	0.075687	0.035949	0.0280002	0.0108895	0.00893763	0.00244744	0.00275393		83.6	0.393041	0.37112	0.149619	0.142272	0.0530318	0.0529679	0.0134699	0.0141089		83.6	0.0599686	0.0619822	0.0272665	0.0255382	0.00626788	1.8339e-05	-0.00098903	0	0.000147404	0
83.8	0.498075	0.498961	0.268284	0.256	0.123874	0.121533	0.0458094	0.0440575		83.8	0.140289	0.158181	0.0788149	0.0757943	0.0362998	0.0280535	0.0107899	0.0089563	0.00207936	0.00275986		83.8	0.393976	0.371721	0.150364	0.142571	0.0542655	0.0530887	0.0139021	0.014142		83.8	0.0597758	0.0619822	0.0267286	0.0255382	0.00587195	1.83808e-05	-0.00115082	0	-0.000489746	0
84	0.498566	0.499508	0.268915	0.25643	0.124893	0.121779	0.0462738	0.0441539		84	0.140589	0.158262	0.0793342	0.0759013	0.0360374	0.0281067	0.0109427	0.00897495	0.00233913	0.00276578		84	0.394836	0.372321	0.150678	0.14287	0.0546648	0.0532094	0.0136244	0.014175		84	0.059535	0.0619822	0.0263404	0.0255382	0.0061066	1.84227e-05	-0.00128399	0	-0.000713939	0
84.2	0.499102	0.500053	0.269404	0.256859	0.124958	0.122024	0.0463297	0.0442502		84.2	0.14071	0.158343	0.0797092	0.0760082	0.0356928	0.0281599	0.0110318	0.0089936	0.00221893	0.0027717		84.2	0.395581	0.37292	0.150852	0.143168	0.0549532	0.0533301	0.0133861	0.0142081		84.2	0.0585871	0.0619822	0.0264438	0.0255382	0.00608257	1.84645e-05	-0.000402829	0	-0.000594119	0
84.4	0.499644	0.500596	0.269686	0.257287	0.124986	0.12227	0.0461119	0.0443465		84.4	0.140927	0.158423	0.0798964	0.0761147	0.0368444	0.028213	0.0110429	0.00901223	0.00223325	0.00277761		84.4	0.395946	0.373518	0.150901	0.143466	0.05477	0.0534508	0.0131222	0.0142411		84.4	0.0580926	0.0619822	0.0265154	0.0255382	0.00607717	1.85064e-05	-0.000870018	0	-0.00145251	0
84.6	0.500178	0.501137	0.270506	0.257715	0.125565	0.122515	0.0465011	0.0444427		84.6	0.141439	0.158502	0.0807323	0.076221	0.0379632	0.0282661	0.0118408	0.00903085	0.00309522	0.00278352		84.6	0.396848	0.374114	0.151144	0.143764	0.0549197	0.0535715	0.0126122	0.0142742		84.6	0.0585993	0.0619822	0.0269406	0.0255382	0.00651827	1.85482e-05	-0.000273746	0	-0.00128071	0
84.8	0.500967	0.501676	0.271173	0.258141	0.126366	0.12276	0.04672	0.0445389		84.8	0.142068	0.158582	0.0815172	0.0763271	0.0378342	0.0283191	0.0119097	0.00904946	0.00358063	0.00278943		84.8	0.397976	0.37471	0.151787	0.144062	0.0548022	0.0536921	0.0125072	0.0143072		84.8	0.0581011	0.0619822	0.0266394	0.0255382	0.00654209	1.859e-05	-0.000545207	0	-0.000962221	0
85	0.501894	0.502213	0.272304	0.258568	0.127086	0.123004	0.04695	0.044635		85	0.142953	0.15866	0.0820028	0.0764329	0.0388605	0.028372	0.0122395	0.00906806	0.00442267	0.00279534		85	0.397984	0.375305	0.152011	0.14436	0.054682	0.0538127	0.0116972	0.0143402		85	0.0580063	0.0619822	0.0267188	0.0255382	0.0068676	1.86318e-05	-0.000777984	0	-0.000768795	0
85.2	0.502488	0.502749	0.272246	0.258993	0.127568	0.123249	0.0470359	0.0447311		85.2	0.143872	0.158739	0.0831074	0.0765385	0.0396346	0.0284249	0.0126151	0.00908665	0.00495239	0.00280124		85.2	0.397937	0.375898	0.152094	0.144657	0.0540505	0.0539333	0.011275	0.0143733		85.2	0.0577028	0.0619822	0.0261466	0.0255382	0.00645624	1.86736e-05	-0.000721667	0	-0.00100197	0
85.4	0.503376	0.503283	0.272766	0.259418	0.128298	0.123493	0.0475496	0.0448272		85.4	0.143425	0.158816	0.0832408	0.0766438	0.0398013	0.0284778	0.0124243	0.00910522	0.00479878	0.00280714		85.4	0.398593	0.376491	0.152474	0.144954	0.0538415	0.0540539	0.0113124	0.0144063		85.4	0.0577271	0.0619822	0.0256536	0.0255382	0.00633224	1.87154e-05	-0.00121265	0	-0.00129394	0
85.6	0.50357	0.503815	0.272873	0.259842	0.128221	0.123737	0.0471128	0.0449232		85.6	0.143723	0.158894	0.0828514	0.0767489	0.0397148	0.0285306	0.0120674	0.00912378	0.00447863	0.00281304		85.6	0.398847	0.377082	0.152298	0.145251	0.0530899	0.0541744	0.0112088	0.0144393		85.6	0.0573964	0.0619822	0.0258168	0.0255382	0.00603216	1.87572e-05	-0.00176591	0	-0.00170467	0
85.8	0.503985	0.504346	0.273057	0.260266	0.128237	0.123981	0.0468198	0.0450192		85.8	0.143298	0.158971	0.0822906	0.0768538	0.0394882	0.0285833	0.0122365	0.00914233	0.00406885	0.00281894		85.8	0.398828	0.377673	0.15286	0.145548	0.0527617	0.0542949	0.0105453	0.0144723		85.8	0.0570374	0.0619822	0.0257743	0.0255382	0.00647179	1.87989e-05	-0.00171575	0	-0.00233356	0
86	0.504229	0.504874	0.273454	0.260689	0.128486	0.124225	0.0470309	0.0451151		86	0.143248	0.159047	0.0819136	0.0769584	0.0391565	0.028636	0.0121461	0.00916087	0.00329859	0.00282483		86	0.399504	0.378262	0.153568	0.145845	0.0523719	0.0544154	0.0108781	0.0145053		86	0.0579185	0.0619822	0.0265659	0.0255382	0.00720167	1.88407e-05	-0.00154582	0	-0.0019003	0
86.2	0.503829	0.505401	0.273875	0.261111	0.128489	0.124469	0.0470513	0.0452111		86.2	0.143365	0.159123	0.0822998	0.0770628	0.0390187	0.0286886	0.0126036	0.0091794	0.00334639	0.00283072		86.2	0.399595	0.37885	0.153581	0.146142	0.0523812	0.0545358	0.0112334	0.0145384		86.2	0.0584598	0.0619822	0.0267203	0.0255382	0.00679882	1.88824e-05	-0.00107651	0	-0.00202587	0
86.4	0.504135	0.505926	0.274634	0.261533	0.12875	0.124712	0.0474657	0.0453069		86.4	0.142881	0.159198	0.0818905	0.0771669	0.0387612	0.0287411	0.0122609	0.00919792	0.00330267	0.0028366		86.4	0.400991	0.379438	0.154753	0.146438	0.0527695	0.0546562	0.012521	0.0145714		86.4	0.0583435	0.0619822	0.0259971	0.0255382	0.00683697	1.89242e-05	-0.00137125	0	-0.00230911	0
86.6	0.504179	0.50645	0.274818	0.261953	0.128295	0.124955	0.0473197	0.0454028		86.6	0.142919	0.159273	0.0815734	0.0772708	0.038509	0.0287936	0.0124404	0.00921642	0.00338568	0.00284249		86.6	0.401899	0.380024	0.155143	0.146734	0.0533189	0.0547766	0.0129399	0.0146044		86.6	0.0585553	0.0619822	0.0265447	0.0255382	0.00690206	1.89659e-05	-0.000414732	0	-0.00168556	0
86.8	0.503962	0.506971	0.275516	0.262374	0.128588	0.125198	0.0472831	0.0454985		86.8	0.143235	0.159348	0.0807808	0.0773744	0.0384429	0.0288461	0.0128427	0.00923491	0.00299816	0.00284837		86.8	0.40227	0.380609	0.155698	0.14703	0.0534485	0.054897	0.012852	0.0146374		86.8	0.0587617	0.0619822	0.0263592	0.0255382	0.00661718	1.90076e-05	-9.48818e-05	0	-0.00234119	0
87	0.504063	0.507491	0.275676	0.262793	0.128346	0.125441	0.0473803	0.0455943		87	0.142766	0.159422	0.0801475	0.0774778	0.0384006	0.0288985	0.0129685	0.00925339	0.00301458	0.00285424		87	0.403	0.381194	0.155936	0.147326	0.0533849	0.0550173	0.0123853	0.0146704		87	0.0597362	0.0619822	0.0271226	0.0255382	0.00716012	1.90493e-05	0.00054597	0	-0.0011253	0
87.2	0.503672	0.508009	0.275463	0.263212	0.128466	0.125683	0.0470817	0.04569		87.2	0.142163	0.159496	0.0790518	0.077581	0.0375326	0.0289508	0.0120888	0.00927186	0.00179211	0.00286012		87.2	0.403692	0.381777	0.156215	0.147622	0.0532914	0.0551376	0.0122522	0.0147034		87.2	0.0604138	0.0619822	0.0276387	0.0255382	0.00758034	1.9091e-05	0.0012052	0	-0.000335627	0
87.4	0.503832	0.508526	0.276223	0.26363	0.128758	0.125926	0.0470066	0.0457857		87.4	0.142155	0.159569	0.0787837	0.0776839	0.0374587	0.0290031	0.0120949	0.00929032	0.00138608	0.00286599		87.4	0.404387	0.382359	0.156952	0.147917	0.0539692	0.0552579	0.0126275	0.0147364		87.4	0.0605868	0.0619822	0.027612	0.0255382	0.00770721	1.91327e-05	0.00128315	0	-3.46741e-07	0
87.6	0.504257	0.50904	0.27656	0.264048	0.128353	0.126168	0.0470808	0.0458813		87.6	0.142064	0.159641	0.0787647	0.0777866	0.0371936	0.0290554	0.0126867	0.00930876	0.00104239	0.00287186		87.6	0.403959	0.38294	0.156731	0.148213	0.0539771	0.0553782	0.0124256	0.0147694		87.6	0.0613496	0.0619822	0.027781	0.0255382	0.0088493	1.91744e-05	0.0015813	0	0.00047149	0
87.8	0.504174	0.509553	0.276844	0.264465	0.128271	0.12641	0.0467291	0.0459769		87.8	0.142657	0.159714	0.0788185	0.0778891	0.0370348	0.0291075	0.0124936	0.0093272	0.000531434	0.00287772		87.8	0.404492	0.38352	0.157347	0.148508	0.0549105	0.0554984	0.0129999	0.0148023		87.8	0.0611133	0.0619822	0.0274686	0.0255382	0.00903071	1.92161e-05	0.00170361	0	0.00014095	0
88	0.504149	0.510065	0.277248	0.264881	0.128703	0.126652	0.0468022	0.0460725		88	0.142778	0.159786	0.0792577	0.0779913	0.0372553	0.0291597	0.0130862	0.00934562	0.000555542	0.00288358		88	0.404959	0.3841	0.157349	0.148803	0.054965	0.0556186	0.0128574	0.0148353		88	0.0613669	0.0619822	0.0275211	0.0255382	0.00979803	1.92577e-05	0.00198459	0	-4.52417e-05	0
88.2	0.504889	0.510574	0.27856	0.265296	0.129119	0.126894	0.0472038	0.046168		88.2	0.143553	0.159857	0.080114	0.0780932	0.0377685	0.0292117	0.0135039	0.00936403	0.00075729	0.00288944		88.2	0.405842	0.384678	0.157827	0.149097	0.0556352	0.0557388	0.0127991	0.0148683		88.2	0.0611398	0.0619822	0.0273891	0.0255382	0.00922808	1.92994e-05	0.00174964	0	-0.000330744	0
88.4	0.505736	0.511082	0.279516	0.265711	0.129487	0.127135	0.0475622	0.0462635		88.4	0.143982	0.159928	0.0803923	0.078195	0.0386553	0.0292637	0.0140881	0.00938243	0.00134645	0.0028953		88.4	0.407473	0.385255	0.158812	0.149392	0.0564746	0.0558589	0.013364	0.0149013		88.4	0.0607694	0.0619822	0.0268264	0.0255382	0.00898403	1.9341e-05	0.000158011	0	-0.00144031	0
88.6	0.506176	0.511589	0.280126	0.266125	0.130019	0.127377	0.0480742	0.0463589		88.6	0.144882	0.159999	0.0816621	0.0782965	0.0389694	0.0293157	0.015108	0.00940081	0.0023877	0.00290115		88.6	0.408925	0.385831	0.159491	0.149686	0.0575072	0.0559791	0.0136445	0.0149343		88.6	0.0610567	0.0619822	0.0267254	0.0255382	0.00874331	1.93827e-05	0.000336236	0	-0.00108072	0
88.8	0.507289	0.512093	0.280551	0.266539	0.130917	0.127618	0.048802	0.0464543		88.8	0.144866	0.160069	0.08206	0.0783978	0.0385382	0.0293676	0.0145062	0.00941919	0.00265976	0.002907		88.8	0.409218	0.386406	0.159481	0.149981	0.0576124	0.0560991	0.0136101	0.0149672		88.8	0.0605699	0.0619822	0.0259655	0.0255382	0.00856019	1.94243e-05	-0.000574678	0	-0.00131072	0
89	0.508354	0.512596	0.280767	0.266952	0.131562	0.127859	0.0496104	0.0465497		89	0.145506	0.160138	0.0825419	0.0784988	0.0392351	0.0294195	0.0147673	0.00943755	0.00337092	0.00291285		89	0.409954	0.38698	0.159303	0.150275	0.0580064	0.0562192	0.0133905	0.0150002		89	0.0603019	0.0619822	0.0250224	0.0255382	0.00862524	1.94659e-05	-0.00125898	0	-0.00209109	0
89.2	0.508783	0.513097	0.280314	0.267364	0.131478	0.128099	0.0497872	0.046645		89.2	0.145497	0.160208	0.083116	0.0785996	0.0392857	0.0294713	0.0147059	0.0094559	0.00335451	0.0029187		89.2	0.41057	0.387553	0.159175	0.150569	0.0583072	0.0563392	0.0132836	0.0150332		89.2	0.0600566	0.0619822	0.0243484	0.0255382	0.00789044	1.95075e-05	-0.00176886	0	-0.00263626	0
89.4	0.50911	0.513597	0.280864	0.267776	0.1319	0.12834	0.0498976	0.0467403		89.4	0.146047	0.160276	0.0836285	0.0787002	0.0395052	0.029523	0.0151119	0.00947424	0.00367694	0.00292454		89.4	0.412138	0.388125	0.159808	0.150862	0.0586761	0.0564593	0.0135608	0.0150661		89.4	0.0604102	0.0619822	0.0247222	0.0255382	0.00830975	1.95491e-05	-0.00195141	0	-0.00228227	0
89.6	0.509303	0.514095	0.280683	0.268187	0.131383	0.12858	0.0497494	0.0468355		89.6	0.146717	0.160345	0.0841072	0.0788005	0.0391265	0.0295747	0.0150037	0.00949257	0.00366683	0.00293038		89.6	0.41291	0.388696	0.160594	0.151156	0.05917	0.0565792	0.0139837	0.0150991		89.6	0.0605057	0.0619822	0.0250465	0.0255382	0.00805426	1.95907e-05	-0.00205009	0	-0.00245455	0
89.8	0.509409	0.514591	0.280588	0.268597	0.131738	0.128821	0.0495735	0.0469307		89.8	0.14642	0.160413	0.0844753	0.0789007	0.0390067	0.0296263	0.014939	0.00951089	0.00381171	0.00293621		89.8	0.413249	0.389266	0.161366	0.151449	0.0591301	0.0566992	0.0140865	0.015132		89.8	0.0607861	0.0619822	0.0253969	0.0255382	0.00831764	1.96323e-05	-0.00207453	0	-0.00237807	0
90	0.5094	0.515085	0.280747	0.269007	0.132062	0.129061	0.0498871	0.0470259		90	0.146349	0.160481	0.0845718	0.0790005	0.0383534	0.0296779	0.0143719	0.00952919	0.00366797	0.00294205		90	0.413697	0.389835	0.161547	0.151742	0.0585982	0.0568191	0.0146189	0.015165		90	0.0608086	0.0619822	0.0256762	0.0255382	0.00804705	1.96739e-05	-0.00202936	0	-0.00249252	0
90.2	0.509723	0.515578	0.281003	0.269416	0.132302	0.1293	0.0496957	0.047121		90.2	0.146373	0.160548	0.0846533	0.0791002	0.0382461	0.0297294	0.0140645	0.00954749	0.0040884	0.00294788		90.2	0.413708	0.390403	0.161047	0.152035	0.0585629	0.056939	0.0146509	0.0151979		90.2	0.060354	0.0619822	0.0253434	0.0255382	0.00732801	1.97154e-05	-0.00209637	0	-0.00284751	0
90.4	0.510286	0.51607	0.280917	0.269824	0.13238	0.12954	0.0497183	0.0472161		90.4	0.146177	0.160615	0.0844081	0.0791996	0.0384067	0.0297809	0.0131539	0.00956577	0.00398624	0.00295371		90.4	0.414918	0.390971	0.161121	0.152328	0.0581976	0.0570589	0.0148845	0.0152309		90.4	0.059422	0.0619822	0.0251981	0.0255382	0.00701279	1.9757e-05	-0.00204117	0	-0.00287606	0
90.6	0.510556	0.516559	0.280816	0.270232	0.132222	0.12978	0.0495474	0.0473111		90.6	0.146348	0.160681	0.0840358	0.0792988	0.038404	0.0298323	0.0131419	0.00958404	0.0040686	0.00295953		90.6	0.414805	0.391537	0.160846	0.152621	0.0580331	0.0571787	0.0146007	0.0152638		90.6	0.0586953	0.0619822	0.0258305	0.0255382	0.00677188	1.97985e-05	-0.00195942	0	-0.00304543	0
90.8	0.51107	0.517047	0.280922	0.270639	0.132369	0.130019	0.0494453	0.0474061		90.8	0.145962	0.160747	0.0834443	0.0793977	0.0386219	0.0298836	0.0122929	0.0096023	0.00367639	0.00296535		90.8	0.414567	0.392102	0.160502	0.152913	0.0575751	0.0572986	0.0141275	0.0152967		90.8	0.0584858	0.0619822	0.0256581	0.0255382	0.00670185	1.984e-05	-0.001932	0	-0.00295916	0
91	0.511528	0.517534	0.280986	0.271045	0.132325	0.130258	0.0488097	0.0475011		91	0.146484	0.160812	0.0830631	0.0794965	0.0383686	0.029935	0.0111868	0.00962055	0.00295181	0.00297117		91	0.414835	0.392666	0.160519	0.153205	0.0566985	0.0574183	0.0138356	0.0153297		91	0.0589881	0.0619822	0.0269103	0.0255382	0.00708652	1.98816e-05	-0.000986185	0	-0.00140292	0
91.2	0.511968	0.518019	0.281014	0.271451	0.132732	0.130497	0.0484841	0.047596		91.2	0.146455	0.160878	0.0824486	0.079595	0.0380873	0.0299862	0.0103188	0.00963878	0.00203612	0.00297699		91.2	0.414555	0.393229	0.160903	0.153497	0.0563691	0.0575381	0.0137215	0.0153626		91.2	0.0588018	0.0619822	0.0272425	0.0255382	0.00693411	1.99231e-05	-0.000504166	0	-0.0012757	0
91.4	0.512907	0.518502	0.281807	0.271856	0.133072	0.130735	0.0484782	0.0476909		91.4	0.146736	0.160942	0.0826444	0.0796932	0.0386887	0.0300374	0.0108602	0.00965701	0.00243453	0.0029828		91.4	0.415005	0.393791	0.161034	0.153789	0.056235	0.0576578	0.0141257	0.0153955		91.4	0.0586788	0.0619822	0.0271382	0.0255382	0.00730049	1.99646e-05	-0.000242169	0	-0.00114015	0
91.6	0.51353	0.518983	0.282046	0.272261	0.133663	0.130974	0.0482979	0.0477858		91.6	0.146571	0.161007	0.0824691	0.0797913	0.0384313	0.0300885	0.0103887	0.00967522	0.00165623	0.00298861		91.6	0.415102	0.394352	0.161009	0.154081	0.0557687	0.0577776	0.0138633	0.0154285		91.6	0.058859	0.0619822	0.0269828	0.0255382	0.00798574	2.00061e-05	0.000625328	0	-0.00104311	0
91.8	0.514268	0.519463	0.283057	0.272664	0.134687	0.131212	0.0485685	0.0478806		91.8	0.14668	0.161071	0.0826415	0.0798891	0.0385271	0.0301396	0.0101627	0.00969342	0.00175945	0.00299442		91.8	0.416017	0.394912	0.161395	0.154372	0.0553735	0.0578972	0.0139523	0.0154614		91.8	0.0585918	0.0619822	0.0273668	0.0255382	0.00772424	2.00476e-05	0.000824392	0	-0.00126554	0
92	0.515091	0.519942	0.28441	0.273068	0.135021	0.131451	0.0493799	0.0479754		92	0.146932	0.161134	0.0827788	0.0799867	0.0391002	0.0301907	0.0107322	0.00971161	0.00180984	0.00300022		92	0.417479	0.395471	0.162273	0.154664	0.0555787	0.0580169	0.0142256	0.0154943		92	0.0585713	0.0619822	0.0268395	0.0255382	0.00752849	2.00891e-05	0.000572992	0	-0.00200245	0
92.2	0.516608	0.520419	0.285487	0.27347	0.135717	0.131689	0.0500943	0.0480701		92.2	0.146779	0.161198	0.0830709	0.0800841	0.0391297	0.0302417	0.0108491	0.00972979	0.00189181	0.00300602		92.2	0.418315	0.39603	0.162693	0.154955	0.056045	0.0581365	0.014096	0.0155272		92.2	0.0585348	0.0619822	0.0268716	0.0255382	0.007213	2.01305e-05	6.77102e-05	0	-0.00210348	0
92.4	0.516671	0.520894	0.285459	0.273872	0.134951	0.131926	0.049737	0.0481648		92.4	0.146827	0.161261	0.0836721	0.0801812	0.0398481	0.0302926	0.0121219	0.00974796	0.00304899	0.00301182		92.4	0.419315	0.396587	0.16322	0.155246	0.0556848	0.0582561	0.0141784	0.0155601		92.4	0.058327	0.0619822	0.0265921	0.0255382	0.00705172	2.0172e-05	0.000387887	0	-0.00239581	0
92.6	0.516575	0.521367	0.285471	0.274273	0.135067	0.132164	0.0492387	0.0482594		92.6	0.146729	0.161323	0.0838526	0.0802781	0.0394794	0.0303435	0.0123923	0.00976611	0.00353355	0.00301762		92.6	0.419828	0.397143	0.163079	0.155537	0.0554619	0.0583757	0.0135283	0.015593		92.6	0.0586271	0.0619822	0.0266366	0.0255382	0.00677733	2.02134e-05	0.000822143	0	-0.00192129	0
92.8	0.516718	0.521839	0.285939	0.274674	0.136128	0.132401	0.0494715	0.0483541		92.8	0.146284	0.161385	0.0839964	0.0803748	0.0396968	0.0303943	0.0125657	0.00978426	0.00399459	0.00302341		92.8	0.419907	0.397698	0.16302	0.155828	0.0548241	0.0584952	0.0128254	0.0156259		92.8	0.0584751	0.0619822	0.0265156	0.0255382	0.00726454	2.02549e-05	0.0004	0	-0.00211011	0
93	0.51691	0.52231	0.286242	0.275074	0.136331	0.132639	0.0498478	0.0484486		93	0.147205	0.161447	0.0844027	0.0804713	0.0401503	0.030445	0.0134402	0.00980239	0.00433235	0.0030292		93	0.420475	0.398252	0.163338	0.156118	0.0545714	0.0586148	0.0128486	0.0156588		93	0.0590733	0.0619822	0.0267007	0.0255382	0.00761736	2.02963e-05	0.000169995	0	-0.00210465	0
93.2	0.516332	0.522779	0.286397	0.275473	0.136521	0.132876	0.0494355	0.0485432		93.2	0.14716	0.161508	0.0845048	0.0805676	0.0402508	0.0304958	0.013598	0.00982051	0.00429287	0.00303499		93.2	0.421043	0.398806	0.16402	0.156408	0.0547214	0.0587342	0.0128376	0.0156917		93.2	0.0595606	0.0619822	0.0269301	0.0255382	0.00752526	2.03377e-05	-0.000262143	0	-0.00193635	0
93.4	0.516289	0.523246	0.286909	0.275872	0.137058	0.133113	0.0496611	0.0486377		93.4	0.147865	0.161569	0.0851356	0.0806636	0.0403012	0.0305464	0.014339	0.00983862	0.00535158	0.00304077		93.4	0.422183	0.399358	0.16508	0.156698	0.0551827	0.0588537	0.0132984	0.0157246		93.4	0.0604406	0.0619822	0.0272241	0.0255382	0.00792064	2.03791e-05	-0.00022476	0	-0.00169649	0
93.6	0.51626	0.523712	0.2868	0.27627	0.137071	0.133349	0.0496202	0.0487322		93.6	0.14729	0.16163	0.0854713	0.0807594	0.0396421	0.030597	0.0145594	0.00985672	0.00547046	0.00304655		93.6	0.422148	0.399909	0.165584	0.156988	0.0555671	0.0589732	0.0136266	0.0157575		93.6	0.0608221	0.0619822	0.0271231	0.0255382	0.00776351	2.04205e-05	-0.00048059	0	-0.00186415	0
93.8	0.515912	0.524176	0.286674	0.276668	0.137069	0.133586	0.0490332	0.0488266		93.8	0.147217	0.16169	0.0855259	0.080855	0.0394511	0.0306476	0.0143927	0.0098748	0.00566859	0.00305233		93.8	0.422615	0.40046	0.165934	0.157278	0.0555339	0.0590926	0.0134572	0.0157904		93.8	0.0609204	0.0619822	0.0268266	0.0255382	0.00800555	2.04619e-05	-0.000323123	0	-0.00158509	0
94	0.515491	0.524639	0.286571	0.277064	0.136551	0.133822	0.0483653	0.048921		94	0.14691	0.16175	0.0859396	0.0809503	0.0391131	0.0306981	0.0146711	0.00989288	0.00620206	0.00305811		94	0.423196	0.401009	0.166174	0.157568	0.055782	0.0592119	0.0139651	0.0158233		94	0.0607131	0.0619822	0.0269257	0.0255382	0.00743543	2.05033e-05	-0.000881196	0	-0.00170854	0
94.2	0.515232	0.5251	0.286411	0.277461	0.136079	0.134058	0.047897	0.0490153		94.2	0.146679	0.161809	0.0858505	0.0810455	0.038995	0.0307485	0.0149956	0.00991094	0.00633354	0.00306388		94.2	0.423142	0.401558	0.165799	0.157857	0.0558582	0.0593313	0.013563	0.0158562		94.2	0.060964	0.0619822	0.0263508	0.0255382	0.00694878	2.05447e-05	-0.00190131	0	-0.00158966	0
94.4	0.515026	0.52556	0.286341	0.277856	0.135827	0.134294	0.0478748	0.0491096		94.4	0.146337	0.161868	0.0857629	0.0811404	0.0391606	0.0307989	0.0148154	0.00992899	0.00619625	0.00306965		94.4	0.423985	0.402105	0.166244	0.158146	0.0564935	0.0594506	0.0138336	0.0158891		94.4	0.0601919	0.0619822	0.0262189	0.0255382	0.00650468	2.05861e-05	-0.00261376	0	-0.00173291	0
94.6	0.515322	0.526018	0.286774	0.278251	0.135788	0.13453	0.0475339	0.0492039		94.6	0.146117	0.161927	0.085776	0.0812351	0.0391895	0.0308493	0.0146962	0.00994703	0.00594823	0.00307541		94.6	0.423721	0.402652	0.166671	0.158436	0.0568682	0.0595699	0.0139804	0.0159219		94.6	0.060395	0.0619822	0.0266733	0.0255382	0.00663522	2.06274e-05	-0.00240039	0	-0.00150988	0
94.8	0.515346	0.526475	0.286867	0.278645	0.135807	0.134766	0.0470943	0.0492981		94.8	0.145949	0.161986	0.0859051	0.0813296	0.0389475	0.0308996	0.0145287	0.00996506	0.00529711	0.00308118		94.8	0.423427	0.403197	0.166814	0.158724	0.0567465	0.0596892	0.0138357	0.0159548		94.8	0.0609986	0.0619822	0.0268159	0.0255382	0.00652898	2.06688e-05	-0.00205254	0	-0.00135644	0
95	0.515452	0.52693	0.287433	0.279039	0.135813	0.135001	0.0468979	0.0493923		95	0.146185	0.162044	0.0856693	0.0814239	0.0386153	0.0309498	0.0140785	0.00998308	0.00491864	0.00308694		95	0.423694	0.403742	0.167403	0.159013	0.056615	0.0598085	0.0137515	0.0159877		95	0.0613419	0.0619822	0.0271311	0.0255382	0.00618922	2.07101e-05	-0.00174848	0	-0.00121025	0
95.2	0.516069	0.527383	0.28813	0.279432	0.136346	0.135236	0.0474074	0.0494865		95.2	0.145885	0.162101	0.0857191	0.0815179	0.0388083	0.031	0.0141638	0.0100011	0.00472723	0.0030927		95.2	0.42427	0.404286	0.168199	0.159302	0.0569305	0.0599277	0.0138996	0.0160205		95.2	0.061566	0.0619822	0.0267552	0.0255382	0.00574487	2.07514e-05	-0.0017421	0	-0.00127229	0
95.4	0.516679	0.527835	0.288635	0.279825	0.136645	0.135471	0.0479317	0.0495806		95.4	0.145829	0.162159	0.0859797	0.0816118	0.0388699	0.0310501	0.0138811	0.0100191	0.00434151	0.00309845		95.4	0.425158	0.404828	0.168133	0.15959	0.0569995	0.0600469	0.0141298	0.0160534		95.4	0.0611881	0.0619822	0.0263113	0.0255382	0.0056682	2.07928e-05	-0.00189528	0	-0.00127587	0
95.6	0.51738	0.528286	0.289239	0.280216	0.137058	0.135706	0.048338	0.0496747		95.6	0.145438	0.162216	0.0857976	0.0817054	0.0383945	0.0311002	0.0132373	0.0100371	0.00333068	0.0031042		95.6	0.425225	0.40537	0.168284	0.159878	0.0567707	0.060166	0.0137335	0.0160863		95.6	0.0607741	0.0619822	0.025779	0.0255382	0.00467897	2.08341e-05	-0.00212146	0	-0.00163951	0
95.8	0.518403	0.528735	0.290253	0.280608	0.137428	0.135941	0.0489425	0.0497687		95.8	0.145495	0.162272	0.085337	0.0817988	0.0384474	0.0311502	0.0132036	0.010055	0.00318184	0.00310995		95.8	0.425907	0.405911	0.168639	0.160166	0.0569724	0.0602852	0.0139064	0.0161191		95.8	0.060354	0.0619822	0.0260981	0.0255382	0.00462963	2.08754e-05	-0.00266681	0	-0.00177288	0
96	0.519173	0.529182	0.290545	0.280998	0.137249	0.136176	0.0489987	0.0498627		96	0.145916	0.162329	0.08528	0.081892	0.0390826	0.0312002	0.0133734	0.010073	0.0027138	0.0031157		96	0.426892	0.406451	0.169405	0.160454	0.0576058	0.0604043	0.0140252	0.016152		96	0.060177	0.0619822	0.0258715	0.0255382	0.00462463	2.09167e-05	-0.00276001	0	-0.00159686	0
96.2	0.520015	0.529629	0.291027	0.281388	0.137959	0.13641	0.0496462	0.0499566		96.2	0.145926	0.162385	0.0856673	0.0819849	0.0397834	0.0312501	0.0136785	0.0100909	0.00286933	0.00312144		96.2	0.426649	0.40699	0.169123	0.160742	0.0574084	0.0605234	0.0133104	0.0161848		96.2	0.0598158	0.0619822	0.0258365	0.0255382	0.00392904	2.0958e-05	-0.00321694	0	-0.00189507	0
96.4	0.520296	0.530073	0.291449	0.281778	0.138126	0.136644	0.0493136	0.0500506		96.4	0.146592	0.16244	0.0861465	0.0820777	0.0398299	0.0313	0.0142036	0.0101089	0.0035296	0.00312719		96.4	0.427523	0.407528	0.169624	0.161029	0.0573803	0.0606424	0.0132809	0.0162177		96.4	0.0588808	0.0619822	0.0258175	0.0255382	0.00376238	2.09992e-05	-0.00347564	0	-0.00224262	0
96.6	0.520714	0.530516	0.291901	0.282166	0.138714	0.136878	0.0494305	0.0501445		96.6	0.146275	0.162496	0.085282	0.0821702	0.0403587	0.0313498	0.0137148	0.0101268	0.00306961	0.00313292		96.6	0.427733	0.408065	0.169495	0.161316	0.0574648	0.0607615	0.0125045	0.0162505		96.6	0.0585388	0.0619822	0.0261144	0.0255382	0.0035069	2.10405e-05	-0.00428724	0	-0.0025664	0
96.8	0.521544	0.530958	0.292494	0.282554	0.139271	0.137112	0.0498131	0.0502383		96.8	0.146445	0.162551	0.0854761	0.0822625	0.0414427	0.0313995	0.0139163	0.0101447	0.00277173	0.00313866		96.8	0.428422	0.408601	0.170245	0.161604	0.0573952	0.0608805	0.0128428	0.0162833		96.8	0.0582811	0.0619822	0.0262633	0.0255382	0.00443592	2.10818e-05	-0.00466733	0	-0.00242269	0
97	0.522479	0.531398	0.292507	0.282942	0.139713	0.137346	0.0503334	0.0503321		97	0.146809	0.162605	0.0849632	0.0823546	0.0418999	0.0314493	0.0137325	0.0101626	0.00221822	0.00314439		97	0.429267	0.409136	0.170615	0.161891	0.0582091	0.0609994	0.0133209	0.0163162		97	0.0590229	0.0619822	0.026958	0.0255382	0.00493199	2.1123e-05	-0.00437612	0	-0.00158264	0
97.2	0.523249	0.531837	0.29296	0.283329	0.140605	0.137579	0.0506066	0.0504259		97.2	0.146385	0.162659	0.0846402	0.0824465	0.04273	0.0314989	0.0137431	0.0101805	0.0021585	0.00315012		97.2	0.430897	0.40967	0.171032	0.162177	0.0590282	0.0611184	0.0142518	0.016349		97.2	0.0589964	0.0619822	0.0270538	0.0255382	0.00577413	2.11642e-05	-0.00399542	0	-0.000989739	0
97.4	0.524595	0.532274	0.293535	0.283715	0.1416	0.137812	0.0513225	0.0505196		97.4	0.14644	0.162713	0.0847484	0.0825382	0.0430985	0.0315485	0.0139115	0.0101984	0.00277355	0.00315585		97.4	0.431909	0.410203	0.17158	0.162464	0.0596918	0.0612373	0.0150957	0.0163818		97.4	0.0588374	0.0619822	0.0270185	0.0255382	0.00597994	2.12055e-05	-0.00381962	0	-0.000779999	0
97.6	0.525108	0.53271	0.293457	0.284101	0.142098	0.138045	0.0512121	0.0506133		97.6	0.146563	0.162767	0.0845869	0.0826297	0.0435135	0.0315981	0.0145641	0.0102163	0.00315093	0.00316157		97.6	0.432593	0.410736	0.172218	0.16275	0.0596954	0.0613562	0.0153518	0.0164147		97.6	0.0587603	0.0619822	0.0269679	0.0255382	0.00618938	2.12467e-05	-0.00323835	0	-0.000488274	0
97.8	0.525131	0.533144	0.293699	0.284486	0.141857	0.138278	0.0512083	0.0507069		97.8	0.14683	0.16282	0.0845752	0.082721	0.0438783	0.0316476	0.0145527	0.0102341	0.0035935	0.00316729		97.8	0.433661	0.411267	0.17251	0.163037	0.0598642	0.0614751	0.015598	0.0164475		97.8	0.0581323	0.0619822	0.0265957	0.0255382	0.00618296	2.12879e-05	-0.00287037	0	-0.000376845	0
98	0.525618	0.533577	0.294486	0.28487	0.142436	0.138511	0.0516141	0.0508006		98	0.14587	0.162873	0.084647	0.082812	0.0434893	0.031697	0.0146584	0.010252	0.00347192	0.00317301		98	0.434092	0.411797	0.17257	0.163323	0.0599379	0.0615939	0.0162221	0.0164803		98	0.0575512	0.0619822	0.0263448	0.0255382	0.00594078	2.13291e-05	-0.00314975	0	-0.000517249	0
98.2	0.525989	0.534009	0.294738	0.285254	0.142622	0.138743	0.0517788	0.0508941		98.2	0.145694	0.162926	0.0842781	0.0829029	0.0430492	0.0317464	0.014592	0.0102698	0.00326719	0.00317873		98.2	0.435003	0.412327	0.17299	0.163609	0.0606491	0.0617127	0.0166307	0.0165131		98.2	0.0580893	0.0619822	0.0263046	0.0255382	0.00649753	2.13703e-05	-0.00295285	0	-0.000406481	0
98.4	0.525904	0.534439	0.294842	0.285637	0.142398	0.138976	0.0517467	0.0509877		98.4	0.146135	0.162978	0.0847847	0.0829935	0.0429444	0.0317958	0.0146128	0.0102876	0.00310115	0.00318444		98.4	0.435865	0.412856	0.173291	0.163894	0.0607968	0.0618315	0.0168727	0.0165459		98.4	0.0581251	0.0619822	0.0266561	0.0255382	0.00690342	2.14115e-05	-0.0022349	0	-0.000154326	0
98.6	0.526203	0.534867	0.295024	0.28602	0.142634	0.139208	0.0520954	0.0510812		98.6	0.146137	0.16303	0.0852161	0.0830839	0.0427703	0.0318451	0.0147144	0.0103055	0.00301339	0.00319015		98.6	0.435548	0.413383	0.173277	0.16418	0.0601746	0.0619503	0.017003	0.0165787		98.6	0.0585687	0.0619822	0.0266765	0.0255382	0.00685494	2.14527e-05	-0.0017072	0	-0.000159257	0
98.8	0.52591	0.535295	0.295556	0.286402	0.143198	0.13944	0.0525134	0.0511746		98.8	0.146129	0.163082	0.0851193	0.0831741	0.0419139	0.0318943	0.014601	0.0103233	0.00255071	0.00319585		98.8	0.435986	0.41391	0.17381	0.164465	0.0605549	0.062069	0.01751	0.0166115		98.8	0.0585916	0.0619822	0.0265491	0.0255382	0.00648228	2.14938e-05	-0.00159864	0	5.65415e-05	0
99	0.525642	0.53572	0.295673	0.286783	0.143551	0.139672	0.0528959	0.051268		99	0.146417	0.163134	0.0849889	0.0832641	0.0410949	0.0319435	0.0141029	0.010341	0.002451	0.00320156		99	0.436609	0.414436	0.174161	0.164751	0.0612801	0.0621877	0.0178275	0.0166443		99	0.0589643	0.0619822	0.0262664	0.0255382	0.00625386	2.1535e-05	-0.00163607	0	0.000210549	0
99.2	0.525828	0.536145	0.295879	0.287164	0.144015	0.139904	0.0531457	0.0513614		99.2	0.146673	0.163185	0.0848793	0.0833539	0.0403377	0.0319926	0.0135673	0.0103588	0.00204059	0.00320726		99.2	0.436488	0.414961	0.174408	0.165036	0.0612124	0.0623064	0.0176349	0.0166771		99.2	0.0598355	0.0619822	0.0257437	0.0255382	0.00576405	2.15761e-05	-0.00174967	0	0.000675547	0
99.4	0.525692	0.536568	0.295947	0.287544	0.144411	0.140135	0.0531362	0.0514548		99.4	0.146339	0.163235	0.0846228	0.0834435	0.0388503	0.0320417	0.0130267	0.0103766	0.00139884	0.00321296		99.4	0.436735	0.415485	0.174345	0.16532	0.061332	0.062425	0.0176083	0.0167099		99.4	0.059333	0.0619822	0.0254013	0.0255382	0.00567332	2.16173e-05	-0.00157092	0	0.000332179	0
99.6	0.525783	0.536989	0.296422	0.287923	0.14473	0.140366	0.0532642	0.0515481		99.6	0.146479	0.163286	0.0843747	0.0835329	0.0382803	0.0320907	0.0128431	0.0103944	0.0012608	0.00321865		99.6	0.437049	0.416008	0.174645	0.165605	0.0611643	0.0625437	0.0175394	0.0167427		99.6	0.0599205	0.0619822	0.0257549	0.0255382	0.00564713	2.16584e-05	-0.00151552	0	0.00039976	0
99.8	0.526015	0.537409	0.296899	0.288302	0.144714	0.140597	0.0532098	0.0516413		99.8	0.146565	0.163336	0.084222	0.0836221	0.0377999	0.0321397	0.0128414	0.0104121	0.00132089	0.00322435		99.8	0.437866	0.41653	0.174883	0.16589	0.0617389	0.0626623	0.0173534	0.0167755		99.8	0.0602601	0.0619822	0.0262266	0.0255382	0.00634352	2.16995e-05	-0.00113979	0	0.000460246	0
100	0.525969	0.537828	0.296843	0.288681	0.144278	0.140828	0.0529742	0.0517346		100	0.146558	0.163386	0.0850257	0.0837111	0.0375251	0.0321887	0.0128673	0.0104298	0.00112633	0.00323003		100	0.438206	0.417051	0.175202	0.166174	0.0618897	0.0627808	0.0169509	0.0168083		100	0.0606146	0.0619822	0.0259677	0.0255382	0.00566967	2.17406e-05	-0.00111297	0	0.000381679	0
100.2	0.526294	0.538245	0.297719	0.289059	0.144496	0.141059	0.0533942	0.0518278		100.2	0.146568	0.163435	0.0854701	0.0837998	0.0371906	0.0322375	0.0124828	0.0104476	0.00152919	0.00323572		100.2	0.438149	0.417571	0.175814	0.166458	0.0628584	0.0628994	0.0166819	0.0168411		100.2	0.0598205	0.0619822	0.025982	0.0255382	0.00512848	2.17817e-05	-0.00173403	0	-0.000470277	0
100.4	0.526182	0.538661	0.29773	0.289436	0.143787	0.14129	0.0526835	0.0519209		100.4	0.146037	0.163485	0.0856609	0.0838884	0.036706	0.0322864	0.0124939	0.0104653	0.00161439	0.00324141		100.4	0.438741	0.418091	0.176458	0.166742	0.0626913	0.0630179	0.0158397	0.0168739		100.4	0.0598277	0.0619822	0.0259993	0.0255382	0.00526419	2.18228e-05	-0.00192098	0	-0.000841953	0
100.6	0.526199	0.539076	0.297753	0.289812	0.143151	0.14152	0.0527027	0.052014		100.6	0.145811	0.163534	0.0859649	0.0839767	0.0382861	0.0323351	0.0131959	0.010483	0.00191165	0.00324709		100.6	0.438383	0.418609	0.176824	0.167026	0.0622079	0.0631364	0.0147951	0.0169066		100.6	0.0608332	0.0619822	0.0266669	0.0255382	0.00600469	2.18639e-05	-0.000733053	0	-0.000406088	0
100.8	0.526623	0.539489	0.298092	0.290188	0.143039	0.14175	0.0525814	0.0521071		100.8	0.146381	0.163582	0.0868074	0.0840649	0.0392412	0.0323839	0.0136509	0.0105007	0.00207455	0.00325277		100.8	0.438689	0.419127	0.177614	0.16731	0.0627485	0.0632549	0.0149574	0.0169394		100.8	0.0612672	0.0619822	0.0266469	0.0255382	0.00645494	2.1905e-05	-0.000763973	0	-0.000109396	0
101	0.526619	0.539901	0.29784	0.290564	0.14296	0.14198	0.0523603	0.0522002		101	0.146771	0.163631	0.0866798	0.0841528	0.0403077	0.0324325	0.0142204	0.0105183	0.00223266	0.00325844		101	0.439128	0.419643	0.177699	0.167593	0.0630339	0.0633733	0.0148721	0.0169722		101	0.0618269	0.0619822	0.0269792	0.0255382	0.0066412	2.1946e-05	-0.000422341	0	0.000192985	0
101.2	0.527331	0.540311	0.298555	0.290938	0.142982	0.14221	0.0526116	0.0522932		101.2	0.147286	0.163679	0.0871128	0.0842406	0.0415035	0.0324812	0.0151609	0.010536	0.00292976	0.00326411		101.2	0.440233	0.420159	0.178491	0.167876	0.063669	0.0634917	0.0154669	0.017005		101.2	0.0613748	0.0619822	0.0266449	0.0255382	0.00672426	2.19871e-05	-0.000323919	0	-0.000345019	0
101.4	0.52795	0.540721	0.29861	0.291313	0.143594	0.14244	0.0527123	0.0523861		101.4	0.147964	0.163727	0.0871853	0.0843281	0.0418394	0.0325297	0.0157675	0.0105537	0.00379929	0.00326978		101.4	0.440495	0.420674	0.178871	0.16816	0.0633683	0.0636101	0.015525	0.0170377		101.4	0.0606249	0.0619822	0.0259615	0.0255382	0.00584148	2.20281e-05	-0.00105161	0	-0.0012724	0
101.6	0.528145	0.541128	0.298866	0.291686	0.14394	0.142669	0.0523524	0.052479		101.6	0.148809	0.163774	0.0872752	0.0844155	0.0424219	0.0325782	0.0164326	0.0105713	0.00458362	0.00327545		101.6	0.440893	0.421188	0.178929	0.168443	0.0630029	0.0637284	0.0151915	0.0170705		101.6	0.060728	0.0619822	0.0255325	0.0255382	0.00551824	2.20692e-05	-0.00111354	0	-0.00168178	0
101.8	0.528554	0.541535	0.299807	0.292059	0.144274	0.142899	0.0530019	0.0525719		101.8	0.149184	0.163821	0.0877248	0.0845026	0.0429512	0.0326267	0.016203	0.0105889	0.00489251	0.00328111		101.8	0.441552	0.421701	0.179308	0.168725	0.0634351	0.0638468	0.0156499	0.0171032		101.8	0.0605964	0.0619822	0.025307	0.0255382	0.00549182	2.21102e-05	-0.00118957	0	-0.00201128	0
102	0.529075	0.54194	0.300658	0.292432	0.144888	0.143128	0.0530849	0.0526648		102	0.14963	0.163868	0.0882223	0.0845895	0.0430133	0.0326751	0.0165176	0.0106066	0.00519244	0.00328678		102	0.442066	0.422213	0.179842	0.169008	0.0636475	0.0639651	0.0157058	0.017136		102	0.0606441	0.0619822	0.0253814	0.0255382	0.00538979	2.21512e-05	-0.00105526	0	-0.00202443	0
102.2	0.529374	0.542343	0.3005	0.292803	0.144766	0.143357	0.052631	0.0527576		102.2	0.149855	0.163915	0.0881738	0.0846763	0.0434681	0.0327235	0.0165484	0.0106242	0.00526092	0.00329243		102.2	0.442847	0.422724	0.180255	0.16929	0.0640155	0.0640833	0.0156026	0.0171687		102.2	0.0609613	0.0619822	0.0256374	0.0255382	0.00590899	2.21922e-05	-0.00128978	0	-0.0015066	0
102.4	0.529892	0.542746	0.301235	0.293175	0.145397	0.143586	0.0532082	0.0528504		102.4	0.150529	0.163961	0.0884307	0.0847628	0.0436105	0.0327718	0.0166184	0.0106418	0.0053743	0.00329809		102.4	0.442823	0.423235	0.180182	0.169573	0.0636995	0.0642016	0.0152463	0.0172015		102.4	0.0605882	0.0619822	0.0255677	0.0255382	0.00582823	2.22332e-05	-0.00130713	0	-0.00108122	0
102.6	0.530982	0.543147	0.302095	0.293545	0.14693	0.143814	0.0539024	0.0529431		102.6	0.150735	0.164007	0.0880773	0.0848491	0.0434226	0.0328201	0.0163057	0.0106594	0.00525558	0.00330374		102.6	0.443354	0.423744	0.180791	0.169855	0.064063	0.0643198	0.0155441	0.0172342		102.6	0.0601156	0.0619822	0.0246297	0.0255382	0.00504773	2.22742e-05	-0.00242874	0	-0.00154318	0
102.8	0.531109	0.543546	0.302339	0.293915	0.147729	0.144043	0.0537692	0.0530358		102.8	0.15085	0.164053	0.0878503	0.0849353	0.0431958	0.0328683	0.0158127	0.0106769	0.00511459	0.00330939		102.8	0.444096	0.424253	0.180907	0.170137	0.0649425	0.064438	0.0157613	0.017267		102.8	0.060456	0.0619822	0.0244182	0.0255382	0.00548525	2.23152e-05	-0.00277678	0	-0.00105597	0
103	0.532057	0.543945	0.30281	0.294285	0.148798	0.144271	0.0537907	0.0531284		103	0.151067	0.164098	0.0875146	0.0850212	0.0428735	0.0329165	0.0153784	0.0106945	0.0046394	0.00331504		103	0.444415	0.42476	0.181069	0.170418	0.065407	0.0645562	0.0158703	0.0172997		103	0.0608693	0.0619822	0.0242517	0.0255382	0.00587882	2.23562e-05	-0.00316004	0	-0.00119437	0
103.2	0.533322	0.544342	0.30377	0.294653	0.150043	0.144499	0.0541111	0.0532211		103.2	0.150297	0.164144	0.0871718	0.085107	0.0424749	0.0329646	0.0148736	0.0107121	0.00416368	0.00332068		103.2	0.444628	0.425267	0.180993	0.1707	0.0647046	0.0646743	0.0154989	0.0173324		103.2	0.0610201	0.0619822	0.0243869	0.0255382	0.00626466	2.23972e-05	-0.00326648	0	-0.000679018	0
103.4	0.53377	0.544737	0.304549	0.295022	0.150692	0.144727	0.0543965	0.0533136		103.4	0.149081	0.164189	0.0863683	0.0851925	0.0413601	0.0330126	0.0140062	0.0107296	0.00326291	0.00332633		103.4	0.445176	0.425773	0.181287	0.170981	0.0649561	0.0647924	0.0158563	0.0173652		103.4	0.0605777	0.0619822	0.0243323	0.0255382	0.00652561	2.24381e-05	-0.00385884	0	-0.000865035	0
103.6	0.534439	0.545132	0.304922	0.295389	0.151203	0.144955	0.0546797	0.0534062		103.6	0.148939	0.164233	0.0866581	0.0852778	0.0414013	0.0330606	0.0135558	0.0107471	0.00296362	0.00333196		103.6	0.445403	0.426278	0.181595	0.171263	0.0650834	0.0649105	0.0159759	0.0173979		103.6	0.0607188	0.0619822	0.0246309	0.0255382	0.00656441	2.24791e-05	-0.00419741	0	-0.000709285	0
103.8	0.535061	0.545525	0.305534	0.295757	0.151265	0.145183	0.0545152	0.0534987		103.8	0.148651	0.164278	0.0870591	0.085363	0.0410524	0.0331086	0.0130703	0.0107647	0.00267034	0.0033376		103.8	0.445911	0.426782	0.181467	0.171544	0.0653914	0.0650286	0.0158233	0.0174306		103.8	0.0601038	0.0619822	0.0242271	0.0255382	0.00685287	2.252e-05	-0.00454372	0	-0.00115642	0
104	0.535263	0.545917	0.305721	0.296123	0.151511	0.14541	0.0541575	0.0535912		104	0.147344	0.164322	0.0865839	0.0854479	0.040246	0.0331565	0.0124045	0.0107822	0.00192745	0.00334323		104	0.446748	0.427285	0.182546	0.171825	0.0657518	0.0651466	0.0165691	0.0174633		104	0.0600305	0.0619822	0.0244182	0.0255382	0.00664583	2.25609e-05	-0.00421533	0	-0.00117327	0
104.2	0.535168	0.546307	0.305674	0.296489	0.151493	0.145637	0.0540651	0.0536836		104.2	0.146762	0.164366	0.0861557	0.0855327	0.0395693	0.0332044	0.0122662	0.0107997	0.00167817	0.00334886		104.2	0.446622	0.427788	0.183041	0.172105	0.0658926	0.0652646	0.016353	0.0174961		104.2	0.0592109	0.0619822	0.0244415	0.0255382	0.00675418	2.26018e-05	-0.00436158	0	-0.00181938	0
104.4	0.534561	0.546696	0.305055	0.296854	0.151303	0.145864	0.0536368	0.053776		104.4	0.146586	0.164409	0.086391	0.0856172	0.0396828	0.0332522	0.0128132	0.0108172	0.00174361	0.00335449		104.4	0.446781	0.428289	0.183199	0.172386	0.0657693	0.0653826	0.0157492	0.0175288		104.4	0.0596249	0.0619822	0.0246497	0.0255382	0.00708197	2.26427e-05	-0.0035989	0	-0.00167987	0
104.6	0.534213	0.547084	0.30504	0.297219	0.15043	0.146091	0.0538505	0.0538683		104.6	0.14719	0.164453	0.0868534	0.0857016	0.0405113	0.0332999	0.0131933	0.0108346	0.00262922	0.00336012		104.6	0.446883	0.42879	0.183625	0.172666	0.0661452	0.0655006	0.0164491	0.0175615		104.6	0.0596174	0.0619822	0.025014	0.0255382	0.0072567	2.26836e-05	-0.00298848	0	-0.00142553	0
104.8	0.533098	0.547471	0.304666	0.297583	0.14967	0.146318	0.053066	0.0539606		104.8	0.148196	0.164496	0.0873251	0.0857858	0.0406817	0.0333476	0.0134372	0.0108521	0.00306401	0.00336574		104.8	0.447273	0.429289	0.184137	0.172947	0.0663625	0.0656185	0.016615	0.0175942		104.8	0.059448	0.0619822	0.0247566	0.0255382	0.00680926	2.27245e-05	-0.00359628	0	-0.0019217	0
105	0.533283	0.547856	0.304802	0.297947	0.149839	0.146544	0.0530827	0.0540529		105	0.148262	0.164539	0.0873617	0.0858697	0.0411996	0.0333953	0.0141088	0.0108696	0.00355607	0.00337136		105	0.448385	0.429788	0.18448	0.173227	0.0667085	0.0657364	0.0172378	0.0176269		105	0.0593643	0.0619822	0.024757	0.0255382	0.0067193	2.27654e-05	-0.00287288	0	-0.00204065	0
105.2	0.533042	0.54824	0.304572	0.29831	0.149325	0.146771	0.0530377	0.0541452		105.2	0.148495	0.164581	0.0875618	0.0859535	0.0409738	0.0334429	0.014128	0.010887	0.00391936	0.00337697		105.2	0.449122	0.430286	0.184994	0.173507	0.0672284	0.0658542	0.0178466	0.0176596		105.2	0.059388	0.0619822	0.0246964	0.0255382	0.0067299	2.28063e-05	-0.00260324	0	-0.00236499	0
105.4	0.533092	0.548623	0.304619	0.298673	0.149668	0.146997	0.0527385	0.0542374		105.4	0.149343	0.164623	0.088025	0.0860371	0.0409898	0.0334905	0.0145977	0.0109044	0.00457886	0.00338259		105.4	0.449403	0.430783	0.184902	0.173786	0.0666745	0.0659721	0.0178196	0.0176923		105.4	0.0598899	0.0619822	0.0248023	0.0255382	0.00681243	2.28472e-05	-0.00261356	0	-0.00214316	0
105.6	0.533092	0.549004	0.305572	0.299034	0.150002	0.147223	0.0527158	0.0543295		105.6	0.14984	0.164665	0.0884017	0.0861205	0.0415599	0.033538	0.0149265	0.0109219	0.00499722	0.0033882		105.6	0.450226	0.43128	0.185088	0.174066	0.0670312	0.0660899	0.0179126	0.017725		105.6	0.0601904	0.0619822	0.0251059	0.0255382	0.00665187	2.2888e-05	-0.00216152	0	-0.00231285	0
105.8	0.533739	0.549385	0.306429	0.299396	0.150008	0.147449	0.0537712	0.0544217		105.8	0.150046	0.164707	0.0883712	0.0862037	0.0414521	0.0335854	0.0148751	0.0109393	0.00507214	0.00339381		105.8	0.451002	0.431775	0.186078	0.174345	0.0674047	0.0662077	0.0180669	0.0177577		105.8	0.0605469	0.0619822	0.0257258	0.0255382	0.00662921	2.29289e-05	-0.00125478	0	-0.00227694	0
106	0.534373	0.549764	0.306874	0.299756	0.150023	0.147674	0.0539765	0.0545137		106	0.149855	0.164749	0.0878849	0.0862867	0.0411182	0.0336328	0.0151378	0.0109567	0.00488639	0.00339941		106	0.451126	0.432269	0.186343	0.174624	0.0671224	0.0663255	0.0178945	0.0177904		106	0.0610286	0.0619822	0.0264511	0.0255382	0.00698995	2.29697e-05	-0.000422212	0	-0.00179138	0
106.2	0.534907	0.550141	0.306942	0.300117	0.150683	0.1479	0.0541022	0.0546058		106.2	0.149129	0.16479	0.0873512	0.0863695	0.0409898	0.0336802	0.0143206	0.0109741	0.0043821	0.00340501		106.2	0.451989	0.432763	0.186704	0.174903	0.0672035	0.0664432	0.0179651	0.0178231		106.2	0.0613727	0.0619822	0.026787	0.0255382	0.00745081	2.30105e-05	-0.000631542	0	-0.00182123	0
106.4	0.535896	0.550518	0.307515	0.300476	0.151423	0.148125	0.054652	0.0546978		106.4	0.149396	0.164831	0.087715	0.0864521	0.0409164	0.0337275	0.014229	0.0109914	0.00464511	0.00341061		106.4	0.452553	0.433256	0.187057	0.175182	0.0672445	0.0665609	0.0181817	0.0178557		106.4	0.0614868	0.0619822	0.0273926	0.0255382	0.00746945	2.30513e-05	-0.000307639	0	-0.00170201	0
106.6	0.536292	0.550893	0.307689	0.300835	0.151659	0.14835	0.0544103	0.0547898		106.6	0.150016	0.164872	0.0880938	0.0865346	0.0413247	0.0337748	0.01443	0.0110088	0.00482097	0.00341621		106.6	0.453141	0.433748	0.18707	0.175461	0.0668647	0.0666786	0.0180143	0.0178884		106.6	0.0617835	0.0619822	0.0271639	0.0255382	0.00740446	2.30922e-05	-0.00108313	0	-0.00190863	0
106.8	0.536877	0.551267	0.307916	0.301194	0.15149	0.148575	0.0547959	0.0548817		106.8	0.14996	0.164912	0.088169	0.0866168	0.0420831	0.033822	0.0145379	0.0110262	0.00496406	0.0034218		106.8	0.453432	0.434239	0.18684	0.175739	0.0670053	0.0667963	0.0177244	0.0179211		106.8	0.0628137	0.0619822	0.0278683	0.0255382	0.00808166	2.3133e-05	-0.000437271	0	-0.00146074	0
107	0.53823	0.551639	0.308866	0.301552	0.152367	0.1488	0.0551296	0.0549736		107	0.149586	0.164953	0.0880437	0.0866989	0.0425035	0.0338691	0.014539	0.0110435	0.00459908	0.0034274		107	0.45392	0.434729	0.187317	0.176018	0.0667895	0.0669139	0.0177159	0.0179538		107	0.0627078	0.0619822	0.0285399	0.0255382	0.00801729	2.31737e-05	-0.000362762	0	-0.00160447	0
107.2	0.538746	0.552011	0.309412	0.301909	0.153037	0.149025	0.0552934	0.0550655		107.2	0.148326	0.164993	0.0880352	0.0867807	0.0424948	0.0339162	0.0138043	0.0110608	0.0037257	0.00343298		107.2	0.454194	0.435218	0.18703	0.176296	0.0660998	0.0670315	0.0169731	0.0179864		107.2	0.0630056	0.0619822	0.0285552	0.0255382	0.0074169	2.32145e-05	-0.00120353	0	-0.00193135	0
107.4	0.538723	0.552381	0.309862	0.302266	0.152915	0.149249	0.0555521	0.0551573		107.4	0.147923	0.165033	0.087538	0.0868624	0.0420088	0.0339633	0.0130148	0.0110782	0.00306687	0.00343857		107.4	0.454641	0.435706	0.187083	0.176574	0.0666517	0.0671491	0.0172362	0.0180191		107.4	0.0630413	0.0619822	0.0285764	0.0255382	0.00699189	2.32553e-05	-0.00169118	0	-0.00186478	0
107.6	0.538859	0.55275	0.310155	0.302622	0.153184	0.149473	0.0559059	0.0552491		107.6	0.148806	0.165072	0.0884409	0.0869439	0.0426255	0.0340103	0.0132503	0.0110955	0.00320019	0.00344415		107.6	0.455357	0.436194	0.186811	0.176852	0.0664347	0.0672666	0.0169275	0.0180518		107.6	0.0629592	0.0619822	0.0290395	0.0255382	0.00694324	2.32961e-05	-0.00164229	0	-0.00199835	0
107.8	0.53931	0.553118	0.310195	0.302977	0.153257	0.149697	0.0561673	0.0553408		107.8	0.14905	0.165111	0.0884177	0.0870252	0.0428591	0.0340573	0.0132162	0.0111128	0.0032643	0.00344973		107.8	0.456387	0.436681	0.186888	0.177129	0.0664294	0.0673842	0.0172657	0.0180844		107.8	0.0632257	0.0619822	0.0288489	0.0255382	0.0072776	2.33368e-05	-0.00119674	0	-0.00187828	0
108	0.539423	0.553484	0.310332	0.303333	0.153319	0.149921	0.0560103	0.0554326		108	0.148614	0.16515	0.0884641	0.0871063	0.0428508	0.0341042	0.0136551	0.0111301	0.00330547	0.00345531		108	0.457465	0.437166	0.188124	0.177407	0.0673709	0.0675016	0.0182263	0.0181171		108	0.0631734	0.0619822	0.0281258	0.0255382	0.00698564	2.33776e-05	-0.000794521	0	-0.00203871	0
108.2	0.539324	0.55385	0.310353	0.303687	0.153052	0.150145	0.0561139	0.0555242		108.2	0.149572	0.165189	0.088812	0.0871872	0.04327	0.0341511	0.0144534	0.0111474	0.00376385	0.00346088		108.2	0.45738	0.437651	0.187665	0.177684	0.0671491	0.0676191	0.0177177	0.0181497		108.2	0.0623246	0.0619822	0.0275045	0.0255382	0.00682309	2.34183e-05	-0.00124466	0	-0.00190309	0
108.4	0.539975	0.554214	0.310998	0.304041	0.153879	0.150369	0.056634	0.0556159		108.4	0.150604	0.165228	0.0897987	0.087268	0.0446082	0.0341979	0.0152815	0.0111646	0.00467768	0.00346646		108.4	0.457755	0.438136	0.188287	0.177961	0.06758	0.0677366	0.017792	0.0181824		108.4	0.0620652	0.0619822	0.027288	0.0255382	0.00696234	2.3459e-05	-0.00119789	0	-0.00126607	0
108.6	0.540283	0.554577	0.311755	0.304394	0.153624	0.150592	0.0569235	0.0557075		108.6	0.150746	0.165266	0.0902174	0.0873485	0.0450043	0.0342446	0.0150746	0.0111819	0.00533383	0.00347203		108.6	0.458051	0.438619	0.188786	0.178238	0.0672642	0.067854	0.018027	0.018215		108.6	0.0617782	0.0619822	0.0267909	0.0255382	0.00674373	2.34997e-05	-0.00142575	0	-0.00105619	0
108.8	0.540129	0.554938	0.311936	0.304747	0.153431	0.150815	0.0569141	0.055799		108.8	0.15104	0.165304	0.0906936	0.0874289	0.0452856	0.0342913	0.015098	0.0111991	0.0052793	0.00347759		108.8	0.458439	0.439101	0.189033	0.178515	0.0671682	0.0679714	0.0179152	0.0182477		108.8	0.0620486	0.0619822	0.0264253	0.0255382	0.00643977	2.35405e-05	-0.00136146	0	-0.00105321	0
109	0.54081	0.555299	0.312503	0.305099	0.153585	0.151038	0.0577459	0.0558905		109	0.150876	0.165342	0.0907728	0.087509	0.0456469	0.034338	0.0150482	0.0112164	0.00528987	0.00348315		109	0.459013	0.439583	0.189259	0.178792	0.0676747	0.0680887	0.018227	0.0182803		109	0.0611595	0.0619822	0.0258141	0.0255382	0.00594326	2.35812e-05	-0.00180771	0	-0.00159003	0
109.2	0.540656	0.555658	0.312392	0.305451	0.152989	0.151261	0.0575727	0.055982		109.2	0.150967	0.16538	0.0908632	0.087589	0.0455095	0.0343846	0.0151215	0.0112336	0.00515328	0.00348872		109.2	0.459062	0.440064	0.189361	0.179068	0.0674885	0.0682061	0.0179574	0.0183129		109.2	0.0610911	0.0619822	0.0255938	0.0255382	0.00565531	2.36218e-05	-0.00197703	0	-0.00168558	0
109.4	0.541556	0.556016	0.313917	0.305802	0.154141	0.151484	0.0582547	0.0560735		109.4	0.151173	0.165417	0.0910481	0.0876688	0.0453862	0.0344312	0.0157182	0.0112508	0.00565153	0.00349427		109.4	0.459609	0.440544	0.190148	0.179345	0.0677661	0.0683234	0.0182699	0.0183456		109.4	0.0613948	0.0619822	0.0256548	0.0255382	0.00551991	2.36625e-05	-0.00217	0	-0.00121584	0
109.6	0.542014	0.556373	0.314399	0.306153	0.154755	0.151707	0.0583159	0.0561649		109.6	0.151091	0.165455	0.0910606	0.0877485	0.0454804	0.0344777	0.0159837	0.011268	0.0060363	0.00349983		109.6	0.460127	0.441023	0.19073	0.179621	0.0680777	0.0684407	0.0181335	0.0183782		109.6	0.0610954	0.0619822	0.0256748	0.0255382	0.00502698	2.37032e-05	-0.00229348	0	-0.000950095	0
109.8	0.542794	0.556729	0.314969	0.306503	0.155417	0.151929	0.0591373	0.0562563		109.8	0.150906	0.165492	0.0907405	0.0878279	0.0445192	0.0345242	0.015618	0.0112852	0.00576033	0.00350538		109.8	0.460604	0.441501	0.191598	0.179897	0.067846	0.0685579	0.0182175	0.0184108		109.8	0.0617619	0.0619822	0.0260149	0.0255382	0.00554041	2.37439e-05	-0.00227698	0	-0.000196359	0
110	0.5428	0.557084	0.314781	0.306852	0.156024	0.152151	0.059048	0.0563476		110	0.150798	0.165528	0.0908096	0.0879071	0.0440578	0.0345706	0.0159346	0.0113024	0.00609595	0.00351093		110	0.460635	0.441978	0.192271	0.180173	0.0677021	0.0686752	0.0184894	0.0184434		110	0.0614429	0.0619822	0.0260902	0.0255382	0.00546951	2.37845e-05	-0.00269426	0	-0.000376577	0
110.2	0.542521	0.557437	0.314652	0.307201	0.155919	0.152373	0.0587597	0.0564389		110.2	0.150843	0.165565	0.0911586	0.0879862	0.0438282	0.034617	0.0156242	0.0113195	0.00631517	0.00351648		110.2	0.461314	0.442455	0.192741	0.180448	0.0680817	0.0687924	0.0185562	0.0184761		110.2	0.0609477	0.0619822	0.0257195	0.0255382	0.00489315	2.38252e-05	-0.00325299	0	-0.000986131	0
110.4	0.543193	0.557789	0.315141	0.30755	0.15611	0.152595	0.058888	0.0565302		110.4	0.15141	0.165601	0.0914217	0.0880651	0.0436726	0.0346633	0.0155622	0.0113367	0.00655872	0.00352202		110.4	0.461459	0.442931	0.192928	0.180724	0.0683027	0.0689095	0.0183033	0.0185087		110.4	0.060981	0.0619822	0.0259562	0.0255382	0.00461617	2.38658e-05	-0.00311567	0	-0.000626761	0
110.6	0.542907	0.55814	0.315385	0.307897	0.156255	0.152817	0.0587862	0.0566214		110.6	0.152141	0.165637	0.0916395	0.0881438	0.0436468	0.0347096	0.0163833	0.0113539	0.00672464	0.00352756		110.6	0.461594	0.443406	0.193082	0.180999	0.0683668	0.0690267	0.0177884	0.0185413		110.6	0.0608239	0.0619822	0.0251246	0.0255382	0.00439413	2.39064e-05	-0.00336181	0	-0.000825937	0
110.8	0.542535	0.55849	0.315014	0.308245	0.155997	0.153038	0.0585396	0.0567126		110.8	0.151746	0.165673	0.0914735	0.0882223	0.0431163	0.0347558	0.0160918	0.011371	0.00636867	0.0035331		110.8	0.462027	0.44388	0.193578	0.181274	0.069153	0.0691438	0.0175521	0.0185739		110.8	0.0614075	0.0619822	0.0250781	0.0255382	0.00424584	2.39471e-05	-0.00315277	0	-0.00106008	0
111	0.542412	0.558839	0.314966	0.308591	0.156623	0.15326	0.0582365	0.0568037		111	0.151521	0.165709	0.09109	0.0883007	0.0427256	0.034802	0.0157815	0.0113881	0.00575564	0.00353864		111	0.462563	0.444353	0.193983	0.181549	0.0691675	0.0692609	0.0171913	0.0186065		111	0.0610018	0.0619822	0.0250599	0.0255382	0.0044103	2.39877e-05	-0.00345832	0	-0.00145677	0
111.2	0.541968	0.559186	0.315036	0.308937	0.157344	0.153481	0.0580606	0.0568948		111.2	0.151885	0.165744	0.0907994	0.0883788	0.0422062	0.0348481	0.015696	0.0114052	0.00537146	0.00354417		111.2	0.463211	0.444825	0.194104	0.181824	0.069926	0.069378	0.0169056	0.0186391		111.2	0.0610736	0.0619822	0.0247822	0.0255382	0.00456108	2.40283e-05	-0.00333203	0	-0.00136853	0
111.4	0.541626	0.559533	0.315409	0.309283	0.15758	0.153702	0.0580684	0.0569859		111.4	0.152431	0.16578	0.0901776	0.0884568	0.0416134	0.0348942	0.0155115	0.0114223	0.00497917	0.0035497		111.4	0.46394	0.445297	0.194651	0.182099	0.0706419	0.069495	0.0175939	0.0186717		111.4	0.060868	0.0619822	0.0246588	0.0255382	0.00529704	2.40689e-05	-0.00253666	0	-0.001216	0
111.6	0.542367	0.559878	0.316246	0.309628	0.158702	0.153923	0.0581409	0.0570769		111.6	0.153178	0.165815	0.0902931	0.0885346	0.0420306	0.0349402	0.0159201	0.0114394	0.00546442	0.00355523		111.6	0.46439	0.445767	0.194545	0.182373	0.0702221	0.069612	0.0173929	0.0187043		111.6	0.0609038	0.0619822	0.0243583	0.0255382	0.00535065	2.41094e-05	-0.0026017	0	-0.00170916	0
111.8	0.542873	0.560222	0.316465	0.309973	0.159087	0.154143	0.0582362	0.0571679		111.8	0.153182	0.165849	0.0899431	0.0886122	0.0422734	0.0349862	0.0157324	0.0114565	0.00542039	0.00356075		111.8	0.464667	0.446237	0.194593	0.182647	0.0704333	0.069729	0.0176199	0.0187369		111.8	0.0608161	0.0619822	0.0240882	0.0255382	0.00555858	2.415e-05	-0.00238308	0	-0.00183227	0
112	0.543197	0.560565	0.317363	0.310316	0.159013	0.154364	0.058108	0.0572589		112	0.153546	0.165884	0.0903007	0.0886897	0.0426368	0.0350321	0.016053	0.0114736	0.00533938	0.00356627		112	0.465006	0.446706	0.194669	0.182921	0.0707508	0.069846	0.0176035	0.0187695		112	0.0602173	0.0619822	0.0236426	0.0255382	0.00579965	2.41906e-05	-0.00312542	0	-0.00223507	0
112.2	0.543652	0.560907	0.317734	0.31066	0.158786	0.154584	0.0579323	0.0573498		112.2	0.153741	0.165918	0.0901626	0.0887669	0.0432119	0.035078	0.0158292	0.0114907	0.00521753	0.00357179		112.2	0.465128	0.447175	0.194339	0.183195	0.0701907	0.0699629	0.0173546	0.0188021		112.2	0.0604958	0.0619822	0.0239138	0.0255382	0.00613212	2.42311e-05	-0.00296069	0	-0.00166499	0
112.4	0.54438	0.561247	0.31827	0.311003	0.159174	0.154804	0.0583322	0.0574407		112.4	0.154039	0.165953	0.09093	0.088844	0.0441739	0.0351238	0.0160689	0.0115077	0.00541803	0.00357731		112.4	0.464881	0.447642	0.194339	0.183469	0.0698505	0.0700798	0.0170788	0.0188347		112.4	0.0607633	0.0619822	0.0238227	0.0255382	0.00628941	2.42717e-05	-0.00321116	0	-0.00146814	0
112.6	0.545194	0.561587	0.318956	0.311345	0.158926	0.155024	0.058706	0.0575315		112.6	0.153612	0.165987	0.0907765	0.0889209	0.0440613	0.0351696	0.0155006	0.0115247	0.004604	0.00358282		112.6	0.465307	0.448109	0.193957	0.183743	0.0696438	0.0701967	0.0173766	0.0188673		112.6	0.061339	0.0619822	0.0243732	0.0255382	0.00648161	2.43122e-05	-0.0026093	0	-0.00105741	0
112.8	0.545614	0.561925	0.319463	0.311687	0.158885	0.155244	0.0588136	0.0576224		112.8	0.154009	0.16602	0.0911504	0.0889977	0.0444325	0.0352154	0.0157098	0.0115418	0.00417952	0.00358833		112.8	0.466257	0.448575	0.194094	0.184016	0.0700819	0.0703136	0.0178061	0.0188998		112.8	0.0619714	0.0619822	0.0253363	0.0255382	0.00669456	2.43527e-05	-0.00192052	0	-0.0010089	0
113	0.545843	0.562262	0.319949	0.312028	0.158905	0.155464	0.0586368	0.0577131		113	0.153765	0.166054	0.0908224	0.0890742	0.0445612	0.0352611	0.0157961	0.0115588	0.00395044	0.00359384		113	0.466763	0.44904	0.194306	0.18429	0.0700479	0.0704304	0.0178885	0.0189324		113	0.0618249	0.0619822	0.0254207	0.0255382	0.00667695	2.43933e-05	-0.00191503	0	-0.00123159	0
113.2	0.546171	0.562599	0.320216	0.312369	0.159406	0.155683	0.0587872	0.0578039		113.2	0.15372	0.166087	0.0913465	0.0891506	0.0449778	0.0353067	0.0161109	0.0115758	0.00434755	0.00359935		113.2	0.467533	0.449504	0.194806	0.184563	0.0700134	0.0705472	0.0182654	0.018965		113.2	0.0628802	0.0619822	0.0261452	0.0255382	0.00733962	2.44338e-05	-0.000884737	0	-0.000582258	0
113.4	0.545889	0.562934	0.320281	0.312709	0.159201	0.155903	0.058581	0.0578946		113.4	0.153661	0.16612	0.0914032	0.0892268	0.0453311	0.0353523	0.0162107	0.0115928	0.00469988	0.00360485		113.4	0.4685	0.449967	0.19568	0.184836	0.0700994	0.070664	0.0187002	0.0189975		113.4	0.0633254	0.0619822	0.0265977	0.0255382	0.00792452	2.44743e-05	-0.000571889	0	0.000189033	0
113.6	0.546042	0.563267	0.319784	0.313049	0.158563	0.156122	0.0580014	0.0579852		113.6	0.154347	0.166153	0.0921234	0.0893028	0.0459918	0.0353978	0.016917	0.0116098	0.00493107	0.00361035		113.6	0.469079	0.45043	0.195563	0.185108	0.0699678	0.0707808	0.0183107	0.0190301		113.6	0.0636987	0.0619822	0.0272631	0.0255382	0.00839207	2.45148e-05	8.00308e-06	0	0.000589542	0
113.8	0.545739	0.5636	0.319916	0.313388	0.158448	0.156341	0.0583143	0.0580759		113.8	0.154323	0.166186	0.0924522	0.0893787	0.0461137	0.0354433	0.017508	0.0116268	0.00484309	0.00361585		113.8	0.469181	0.450891	0.195944	0.185381	0.0697697	0.0708975	0.0189439	0.0190627		113.8	0.063918	0.0619822	0.0277039	0.0255382	0.00890047	2.45553e-05	0.000518204	0	0.000845362	0
114	0.546089	0.563932	0.319961	0.313726	0.158412	0.156559	0.0585704	0.0581664		114	0.154364	0.166219	0.092523	0.0894543	0.045986	0.0354888	0.0179973	0.0116437	0.00501127	0.00362134		114	0.469614	0.451352	0.196627	0.185654	0.0702521	0.0710142	0.0190749	0.0190952		114	0.0637318	0.0619822	0.028045	0.0255382	0.00829712	2.45957e-05	0.000487113	0	0.00018585	0
114.2	0.546639	0.564263	0.320228	0.314064	0.158438	0.156778	0.0588618	0.058257		114.2	0.154412	0.166251	0.0928441	0.0895298	0.0464066	0.0355342	0.0184499	0.0116607	0.00519171	0.00362683		114.2	0.470977	0.451812	0.197266	0.185926	0.071354	0.0711309	0.0192073	0.0191278		114.2	0.0639244	0.0619822	0.0281672	0.0255382	0.00864743	2.46362e-05	0.000667624	0	0.000527703	0
114.4	0.547099	0.564592	0.320527	0.314402	0.158855	0.156997	0.0588202	0.0583475		114.4	0.154504	0.166283	0.0926983	0.0896052	0.0461187	0.0355796	0.0180973	0.0116776	0.0050831	0.00363232		114.4	0.471347	0.452272	0.197682	0.186198	0.0716768	0.0712475	0.0190767	0.0191603		114.4	0.0639858	0.0619822	0.0282498	0.0255382	0.00880976	2.46767e-05	0.000832427	0	0.000519858	0
114.6	0.547065	0.56492	0.320454	0.314738	0.159197	0.157215	0.0591075	0.058438		114.6	0.154017	0.166315	0.0925886	0.0896803	0.0457836	0.0356249	0.0187384	0.0116946	0.00508669	0.00363781		114.6	0.471479	0.45273	0.197777	0.18647	0.0718743	0.0713641	0.0186624	0.0191929		114.6	0.0636097	0.0619822	0.0275838	0.0255382	0.00886293	2.47171e-05	0.00102856	0	0.000296772	0
114.8	0.546951	0.565248	0.319894	0.315075	0.158816	0.157433	0.0591696	0.0585284		114.8	0.153922	0.166347	0.092605	0.0897553	0.0454211	0.0356701	0.0184039	0.0117115	0.00461558	0.00364329		114.8	0.471999	0.453188	0.198462	0.186742	0.0722256	0.0714807	0.0185691	0.0192254		114.8	0.0635462	0.0619822	0.0274257	0.0255382	0.00904337	2.47575e-05	0.000455462	0	4.65626e-05	0
115	0.547511	0.565574	0.320025	0.315411	0.159622	0.157651	0.0592729	0.0586188		115	0.154235	0.166378	0.0920721	0.0898301	0.0457727	0.0357153	0.0185813	0.0117284	0.00496947	0.00364877		115	0.472275	0.453645	0.198477	0.187013	0.0720854	0.0715973	0.0181133	0.019258		115	0.0631882	0.0619822	0.0274507	0.0255382	0.00941176	2.4798e-05	0.000515508	0	0.000175727	0
115.2	0.548025	0.565899	0.320914	0.315746	0.160569	0.157869	0.0594959	0.0587092		115.2	0.154355	0.16641	0.0918573	0.0899047	0.0452721	0.0357605	0.0184491	0.0117453	0.00499227	0.00365425		115.2	0.472164	0.454101	0.198968	0.187285	0.0726096	0.0717138	0.0179635	0.0192905		115.2	0.062989	0.0619822	0.0274008	0.0255382	0.00936827	2.48384e-05	0.000719977	0	0.000278418	0
115.4	0.548519	0.566223	0.321634	0.316081	0.160666	0.158086	0.05928	0.0587995		115.4	0.153608	0.166441	0.0915364	0.0899792	0.0446997	0.0358056	0.0173988	0.0117622	0.00415353	0.00365973		115.4	0.471897	0.454556	0.199039	0.187556	0.0720479	0.0718303	0.0178506	0.019323		115.4	0.0629738	0.0619822	0.0275873	0.0255382	0.00901074	2.48788e-05	0.00034572	0	1.50195e-05	0
115.6	0.549577	0.566546	0.322228	0.316415	0.161755	0.158304	0.059909	0.0588898		115.6	0.153287	0.166472	0.0912955	0.0900534	0.0445758	0.0358507	0.0168249	0.0117791	0.00439456	0.0036652		115.6	0.4721	0.455011	0.198786	0.187827	0.0717267	0.0719468	0.0176654	0.0193556		115.6	0.0624227	0.0619822	0.0274391	0.0255382	0.00790891	2.49192e-05	-0.000825615	0	-0.000528333	0
115.8	0.54967	0.566868	0.322022	0.316749	0.161464	0.158521	0.0604142	0.0589801		115.8	0.152728	0.166503	0.0911563	0.0901276	0.0443019	0.0358957	0.0159499	0.0117959	0.00360167	0.00367067		115.8	0.472421	0.455464	0.199185	0.188098	0.0721393	0.0720633	0.0176278	0.0193881		115.8	0.0621414	0.0619822	0.02783	0.0255382	0.00771483	2.49596e-05	-0.00139707	0	-0.00070598	0
116	0.549806	0.567189	0.322212	0.317082	0.161044	0.158738	0.0601338	0.0590703		116	0.153094	0.166533	0.0918691	0.0902015	0.0440655	0.0359407	0.0155115	0.0118128	0.00350311	0.00367614		116	0.472647	0.455917	0.199516	0.188369	0.0721435	0.0721797	0.0178162	0.0194206		116	0.0618089	0.0619822	0.0272085	0.0255382	0.0074267	2.5e-05	-0.00220161	0	-0.000785926	0
116.2	0.55037	0.567509	0.322912	0.317415	0.161353	0.158955	0.0602197	0.0591605		116.2	0.152515	0.166564	0.0916869	0.0902753	0.0435852	0.0359856	0.0146467	0.0118296	0.00333217	0.0036816		116.2	0.472842	0.456369	0.199914	0.18864	0.0719053	0.0722961	0.0176505	0.0194531		116.2	0.0617295	0.0619822	0.0271075	0.0255382	0.00688788	2.50404e-05	-0.0020758	0	-0.000474189	0
116.4	0.55118	0.567827	0.323323	0.317747	0.162254	0.159172	0.0604354	0.0592506		116.4	0.152569	0.166594	0.0917377	0.0903489	0.0434145	0.0360305	0.0144203	0.0118465	0.00285994	0.00368706		116.4	0.472719	0.45682	0.199993	0.18891	0.0718072	0.0724125	0.0177109	0.0194857		116.4	0.0620166	0.0619822	0.0269715	0.0255382	0.00707057	2.50807e-05	-0.00236116	0	0.000287846	0
116.6	0.551454	0.568145	0.323419	0.318078	0.162219	0.159389	0.0599683	0.0593407		116.6	0.152686	0.166624	0.0915116	0.0904223	0.0430521	0.0360753	0.0139035	0.0118633	0.00212369	0.00369252		116.6	0.473795	0.457271	0.200821	0.189181	0.0729397	0.0725288	0.0186758	0.0195182		116.6	0.062702	0.0619822	0.0274212	0.0255382	0.00735637	2.51211e-05	-0.00169195	0	0.000732783	0
116.8	0.551129	0.568462	0.323963	0.318409	0.162411	0.159605	0.05958	0.0594308		116.8	0.153088	0.166654	0.0915911	0.0904956	0.0436235	0.0361201	0.0142339	0.0118801	0.00243323	0.00369798		116.8	0.474008	0.457721	0.201245	0.189451	0.073159	0.0726452	0.0183368	0.0195507		116.8	0.0621425	0.0619822	0.0270937	0.0255382	0.00698024	2.51614e-05	-0.00194326	0	0.000390495	0
117	0.550718	0.568777	0.323982	0.31874	0.162207	0.159821	0.0592254	0.0595208		117	0.152782	0.166684	0.0910461	0.0905686	0.0438032	0.0361649	0.014068	0.0118969	0.00229873	0.00370343		117	0.474152	0.45817	0.20156	0.189721	0.0729274	0.0727615	0.0184955	0.0195832		117	0.0619044	0.0619822	0.0264468	0.0255382	0.00694306	2.52018e-05	-0.00187949	0	0.000183551	0
117.2	0.550717	0.569092	0.324042	0.31907	0.161995	0.160037	0.0594313	0.0596108		117.2	0.153239	0.166713	0.0909039	0.0906416	0.044238	0.0362096	0.0139671	0.0119137	0.00257993	0.00370888		117.2	0.474746	0.458618	0.20183	0.18999	0.0730038	0.0728778	0.0188973	0.0196157		117.2	0.0619098	0.0619822	0.0269228	0.0255382	0.00741127	2.52421e-05	-0.00125548	0	0.000285026	0
117.4	0.550529	0.569405	0.32402	0.3194	0.161243	0.160253	0.0584927	0.0597008		117.4	0.153804	0.166743	0.0906242	0.0907143	0.0450485	0.0362542	0.0144741	0.0119305	0.00261393	0.00371433		117.4	0.475194	0.459065	0.201825	0.19026	0.0727903	0.072994	0.0189678	0.0196482		117.4	0.0614986	0.0619822	0.0266784	0.0255382	0.00719027	2.52824e-05	-0.00138668	0	5.98212e-05	0
117.6	0.550326	0.569718	0.324275	0.319729	0.160937	0.160469	0.0582395	0.0597907		117.6	0.15457	0.166772	0.0909453	0.0907869	0.0457262	0.0362988	0.0148884	0.0119473	0.0028863	0.00371978		117.6	0.475813	0.459512	0.201869	0.19053	0.0734223	0.0731102	0.0191926	0.0196807		117.6	0.0616999	0.0619822	0.0267407	0.0255382	0.0075261	2.53227e-05	-0.00132577	0	-0.000201234	0
117.8	0.549813	0.570029	0.324384	0.320057	0.161171	0.160685	0.0579692	0.0598806		117.8	0.154371	0.166801	0.0909924	0.0908593	0.0463581	0.0363433	0.0149813	0.011964	0.00300918	0.00372522		117.8	0.476293	0.459957	0.20227	0.190799	0.0736206	0.0732264	0.0196622	0.0197132		117.8	0.0614017	0.0619822	0.026339	0.0255382	0.00716002	2.5363e-05	-0.00161117	0	-0.000243385	0
118	0.549995	0.570339	0.325224	0.320385	0.16153	0.1609	0.058299	0.0599704		118	0.154126	0.16683	0.0906232	0.0909316	0.0464241	0.0363878	0.0144351	0.0119808	0.00286455	0.00373066		118	0.477636	0.460402	0.202886	0.191068	0.0742835	0.0733426	0.0194387	0.0197457		118	0.0616094	0.0619822	0.0264915	0.0255382	0.00763439	2.54033e-05	-0.00122101	0	-0.000316232	0
118.2	0.549986	0.570649	0.325461	0.320712	0.161382	0.161116	0.0583824	0.0600602		118.2	0.154335	0.166858	0.0913074	0.0910037	0.0474367	0.0364323	0.0149697	0.0119975	0.00395167	0.0037361		118.2	0.47822	0.460847	0.202892	0.191337	0.073805	0.0734587	0.0186982	0.0197782		118.2	0.0612613	0.0619822	0.0264397	0.0255382	0.00791275	2.54436e-05	-0.000912262	0	-0.000276907	0
118.4	0.549552	0.570957	0.325997	0.321039	0.161614	0.161331	0.0580764	0.06015		118.4	0.154405	0.166887	0.091338	0.0910756	0.0467907	0.0364767	0.0146593	0.0120142	0.00419066	0.00374153		118.4	0.477983	0.46129	0.202654	0.191606	0.0734263	0.0735748	0.0184198	0.0198107		118.4	0.0609095	0.0619822	0.0257573	0.0255382	0.00765056	2.54839e-05	-0.000885061	0	-0.00104287	0
118.6	0.54993	0.571264	0.326812	0.321366	0.162065	0.161546	0.0582855	0.0602397		118.6	0.154344	0.166915	0.0914648	0.0911473	0.0466675	0.0365211	0.0154508	0.012031	0.00442722	0.00374696		118.6	0.478737	0.461733	0.202715	0.191875	0.0735323	0.0736909	0.0186196	0.0198432		118.6	0.0608286	0.0619822	0.0254453	0.0255382	0.00731968	2.55242e-05	-0.00091848	0	-0.00102834	0
118.8	0.550635	0.57157	0.327573	0.321692	0.162035	0.16176	0.0584087	0.0603294		118.8	0.155221	0.166943	0.0919591	0.0912189	0.0473602	0.0365654	0.0163651	0.0120477	0.00493636	0.00375239		118.8	0.479354	0.462175	0.202883	0.192143	0.0733143	0.073807	0.0182343	0.0198756		118.8	0.0609517	0.0619822	0.0254935	0.0255382	0.00727025	2.55644e-05	-0.00141354	0	-0.000862635	0
119	0.550754	0.571876	0.328304	0.322017	0.162468	0.161975	0.0582751	0.0604191		119	0.155209	0.166971	0.0917695	0.0912903	0.0471613	0.0366097	0.0161919	0.0120644	0.00531317	0.00375782		119	0.479581	0.462616	0.202611	0.192411	0.073361	0.073923	0.0177818	0.0199081		119	0.0607304	0.0619822	0.0259641	0.0255382	0.00707116	2.56047e-05	-0.00117785	0	-0.00115626	0
119.2	0.551294	0.57218	0.329239	0.322342	0.162903	0.16219	0.0591204	0.0605087		119.2	0.155151	0.166999	0.0919464	0.0913616	0.0464511	0.0366539	0.0157332	0.0120811	0.00496091	0.00376324		119.2	0.479749	0.463056	0.20314	0.19268	0.0732815	0.074039	0.0176048	0.0199406		119.2	0.0607286	0.0619822	0.0261339	0.0255382	0.00657707	2.56449e-05	-0.00160979	0	-0.0014219	0
119.4	0.551881	0.572483	0.329594	0.322666	0.163283	0.162404	0.0595459	0.0605983		119.4	0.154939	0.167027	0.0922545	0.0914327	0.0464119	0.0366981	0.0154896	0.0120977	0.0044307	0.00376866		119.4	0.480187	0.463496	0.203056	0.192948	0.0726786	0.074155	0.0176963	0.0199731		119.4	0.0608209	0.0619822	0.0262375	0.0255382	0.00607975	2.56851e-05	-0.00168865	0	-0.00166073	0
119.6	0.552355	0.572785	0.329402	0.32299	0.164362	0.162618	0.0601722	0.0606879		119.6	0.155103	0.167054	0.0921084	0.0915036	0.0457197	0.0367422	0.0154757	0.0121144	0.00462213	0.00377408		119.6	0.481166	0.463935	0.203949	0.193216	0.0726837	0.074271	0.0180196	0.0200055		119.6	0.0602045	0.0619822	0.0259534	0.0255382	0.00568912	2.57254e-05	-0.00209657	0	-0.00239487	0
119.8	0.552356	0.573086	0.329326	0.323313	0.164673	0.162832	0.0606162	0.0607774		119.8	0.155031	0.167081	0.0919282	0.0915744	0.0449104	0.0367863	0.015489	0.0121311	0.00457254	0.0037795		119.8	0.481063	0.464373	0.203918	0.193483	0.0726063	0.0743869	0.0179508	0.020038		119.8	0.0601364	0.0619822	0.0264348	0.0255382	0.00594731	2.57656e-05	-0.00197487	0	-0.0023529	0
120	0.553018	0.573387	0.329512	0.323636	0.165414	0.163046	0.061108	0.0608669		120	0.155167	0.167108	0.0920671	0.091645	0.0448726	0.0368303	0.0154352	0.0121477	0.00500589	0.00378491		120	0.480605	0.46481	0.204375	0.193751	0.0723232	0.0745028	0.0183255	0.0200705		120	0.0593911	0.0619822	0.0259367	0.0255382	0.00528908	2.58058e-05	-0.00241012	0	-0.00220822	0
120.2	0.553409	0.573686	0.330006	0.323958	0.166126	0.163259	0.0615208	0.0609563		120.2	0.154569	0.167135	0.0914397	0.0917154	0.0440899	0.0368743	0.0148745	0.0121643	0.00474728	0.00379032		120.2	0.480517	0.465246	0.204747	0.194018	0.0721394	0.0746187	0.0179185	0.0201029		120.2	0.0591706	0.0619822	0.02587	0.0255382	0.00523788	2.5846e-05	-0.00227582	0	-0.00209335	0
120.4	0.553914	0.573984	0.329904	0.32428	0.166683	0.163473	0.0617034	0.0610457		120.4	0.153981	0.167162	0.0914194	0.0917857	0.0440273	0.0369183	0.0144185	0.012181	0.00416053	0.00379573		120.4	0.480635	0.465682	0.2053	0.194285	0.0726236	0.0747346	0.0188257	0.0201354		120.4	0.059133	0.0619822	0.0255742	0.0255382	0.00574223	2.58862e-05	-0.00260242	0	-0.00191006	0
120.6	0.55439	0.574281	0.329881	0.324601	0.166913	0.163686	0.062	0.0611351		120.6	0.154234	0.167189	0.091415	0.0918558	0.0441883	0.0369622	0.0150572	0.0121976	0.00414568	0.00380113		120.6	0.480354	0.466117	0.205678	0.194552	0.072823	0.0748504	0.0190943	0.0201678		120.6	0.0592774	0.0619822	0.0255334	0.0255382	0.00636786	2.59264e-05	-0.00262795	0	-0.00192313	0
120.8	0.554655	0.574577	0.33035	0.324922	0.167534	0.163899	0.0622719	0.0612244		120.8	0.154228	0.167215	0.0911369	0.0919257	0.044018	0.037006	0.0157188	0.0122142	0.00431938	0.00380653		120.8	0.480043	0.466551	0.205892	0.194819	0.0721782	0.0749662	0.018713	0.0202003		120.8	0.0588023	0.0619822	0.0250726	0.0255382	0.00615485	2.59665e-05	-0.00304552	0	-0.00190786	0
121	0.555128	0.574873	0.330324	0.325242	0.167731	0.164112	0.0622414	0.0613137		121	0.154449	0.167242	0.0912357	0.0919955	0.0438047	0.0370498	0.01611	0.0122308	0.00473763	0.00381193		121	0.480604	0.466985	0.206503	0.195086	0.0722476	0.075082	0.0195471	0.0202327		121	0.0591527	0.0619822	0.0251109	0.0255382	0.00643691	2.60067e-05	-0.00274101	0	-0.00205312	0
121.2	0.555046	0.575167	0.33032	0.325562	0.167623	0.164325	0.0615189	0.061403		121.2	0.155222	0.167268	0.0916294	0.0920651	0.0440822	0.0370936	0.0166012	0.0122474	0.00505125	0.00381733		121.2	0.480367	0.467417	0.206236	0.195352	0.0720489	0.0751977	0.0195708	0.0202651		121.2	0.0590237	0.0619822	0.0249223	0.0255382	0.0064907	2.60468e-05	-0.00326423	0	-0.00236498	0
121.4	0.554773	0.57546	0.330126	0.325881	0.167378	0.164538	0.0609992	0.0614922		121.4	0.15553	0.167294	0.0919938	0.0921346	0.0445947	0.0371373	0.0167659	0.0122639	0.00549643	0.00382272		121.4	0.480467	0.467849	0.2062	0.195619	0.0717837	0.0753134	0.0197657	0.0202976		121.4	0.0592333	0.0619822	0.0245982	0.0255382	0.00659837	2.6087e-05	-0.0038088	0	-0.00242371	0
121.6	0.554828	0.575752	0.330581	0.3262	0.167563	0.16475	0.0610949	0.0615814		121.6	0.155377	0.16732	0.0926484	0.0922039	0.0452694	0.037181	0.0164971	0.0122805	0.00605367	0.00382812		121.6	0.481629	0.46828	0.207408	0.195885	0.0725554	0.0754291	0.0202919	0.02033		121.6	0.0598659	0.0619822	0.0245974	0.0255382	0.00716019	2.61271e-05	-0.00372081	0	-0.00192279	0
121.8	0.554942	0.576044	0.330965	0.326518	0.167858	0.164963	0.0609922	0.0616705		121.8	0.155327	0.167345	0.0930516	0.0922731	0.0457256	0.0372246	0.0163413	0.012297	0.00614457	0.0038335		121.8	0.482231	0.468711	0.207925	0.196151	0.0728942	0.0755448	0.0203956	0.0203625		121.8	0.0599918	0.0619822	0.0244301	0.0255382	0.00687442	2.61672e-05	-0.00366898	0	-0.00147606	0
122	0.555297	0.576334	0.3316	0.326835	0.167578	0.165175	0.0611712	0.0617596		122	0.155153	0.167371	0.093385	0.092342	0.0455435	0.0372682	0.0161638	0.0123136	0.00588738	0.00383889		122	0.483337	0.46914	0.208581	0.196417	0.0732482	0.0756604	0.0201595	0.0203949		122	0.0601615	0.0619822	0.0246873	0.0255382	0.00756106	2.62074e-05	-0.0035347	0	-0.000964056	0
122.2	0.555562	0.576623	0.33212	0.327153	0.167538	0.165387	0.0606239	0.0618487		122.2	0.154666	0.167396	0.0935592	0.0924109	0.0458209	0.0373117	0.0162346	0.0123301	0.00596931	0.00384427		122.2	0.483767	0.469569	0.209004	0.196683	0.0731635	0.075776	0.0198456	0.0204273		122.2	0.0600009	0.0619822	0.0246325	0.0255382	0.00704801	2.62475e-05	-0.00426754	0	-0.00124263	0
122.4	0.555239	0.576912	0.332886	0.327469	0.168059	0.165599	0.0602188	0.0619378		122.4	0.154764	0.167421	0.0932378	0.0924795	0.045164	0.0373552	0.0159417	0.0123466	0.00530689	0.00384965		122.4	0.484633	0.469997	0.209474	0.196948	0.0738183	0.0758916	0.0201119	0.0204597		122.4	0.060225	0.0619822	0.0244552	0.0255382	0.00687496	2.62876e-05	-0.00476719	0	-0.00132576	0
122.6	0.555567	0.577199	0.333683	0.327785	0.167982	0.16581	0.0598142	0.0620268		122.6	0.154924	0.167446	0.0929965	0.092548	0.0457241	0.0373986	0.0160222	0.0123631	0.00501804	0.00385503		122.6	0.48564	0.470425	0.209798	0.197214	0.0741127	0.0760072	0.0199519	0.0204921		122.6	0.0603793	0.0619822	0.0246216	0.0255382	0.00630163	2.63276e-05	-0.00509775	0	-0.00117337	0
122.8	0.556131	0.577486	0.334353	0.328101	0.167943	0.166022	0.0603638	0.0621157		122.8	0.15523	0.167471	0.0930314	0.0926164	0.046091	0.037442	0.0159893	0.0123796	0.00517605	0.00386041		122.8	0.486808	0.470851	0.210103	0.197479	0.0741184	0.0761227	0.0194214	0.0205246		122.8	0.0601314	0.0619822	0.0244069	0.0255382	0.00586512	2.63677e-05	-0.00580277	0	-0.00141187	0
123	0.555287	0.577771	0.334299	0.328416	0.167234	0.166233	0.0603301	0.0622047		123	0.154708	0.167496	0.0927229	0.0926846	0.0454717	0.0374854	0.0151068	0.0123961	0.004254	0.00386578		123	0.487196	0.471277	0.210052	0.197744	0.0746739	0.0762382	0.0189888	0.020557		123	0.0603789	0.0619822	0.02481	0.0255382	0.00589304	2.64078e-05	-0.00571909	0	-0.00170961	0
123.2	0.555473	0.578056	0.334741	0.328731	0.167542	0.166444	0.0607118	0.0622936		123.2	0.154911	0.167521	0.0930487	0.0927526	0.0459169	0.0375287	0.0149526	0.0124126	0.00445648	0.00387115		123.2	0.487732	0.471702	0.210642	0.198009	0.0746233	0.0763537	0.0187735	0.0205894		123.2	0.0613976	0.0619822	0.025039	0.0255382	0.00550541	2.64479e-05	-0.00597665	0	-0.00170277	0
123.4	0.555561	0.57834	0.334669	0.329045	0.168124	0.166655	0.0611771	0.0623824		123.4	0.155409	0.167545	0.0940321	0.0928205	0.0465654	0.0375719	0.0156454	0.0124291	0.00470859	0.00387652		123.4	0.488262	0.472127	0.210653	0.198274	0.0741969	0.0764692	0.0187255	0.0206218		123.4	0.061415	0.0619822	0.025162	0.0255382	0.00510761	2.64879e-05	-0.00566452	0	-0.00193026	0
123.6	0.555232	0.578622	0.33447	0.329359	0.168403	0.166866	0.0613383	0.0624712		123.6	0.155251	0.167569	0.0937317	0.0928882	0.0463946	0.0376151	0.0152202	0.0124455	0.00505147	0.00388188		123.6	0.488665	0.47255	0.210769	0.198538	0.0741513	0.0765846	0.0184206	0.0206542		123.6	0.0609338	0.0619822	0.025014	0.0255382	0.00485539	2.6528e-05	-0.00557707	0	-0.00230066	0
123.8	0.555794	0.578904	0.334912	0.329672	0.169028	0.167077	0.0619841	0.06256		123.8	0.15493	0.167593	0.0937397	0.0929558	0.046541	0.0376583	0.0151075	0.012462	0.0050844	0.00388724		123.8	0.488677	0.472973	0.210639	0.198803	0.0742486	0.0767	0.0182276	0.0206866		123.8	0.060748	0.0619822	0.0247529	0.0255382	0.00459265	2.6568e-05	-0.00575586	0	-0.00233295	0
124	0.556524	0.579185	0.335323	0.329985	0.169915	0.167287	0.0631044	0.0626488		124	0.154395	0.167617	0.0936364	0.0930232	0.0468999	0.0377014	0.0150472	0.0124784	0.0046669	0.0038926		124	0.488649	0.473396	0.211282	0.199067	0.0746055	0.0768154	0.0184407	0.020719		124	0.0602377	0.0619822	0.0244636	0.0255382	0.00431814	2.6608e-05	-0.00571891	0	-0.00221995	0
124.2	0.556642	0.579465	0.335705	0.330297	0.169954	0.167498	0.0629978	0.0627375		124.2	0.153358	0.167641	0.0933708	0.0930904	0.0463807	0.0377445	0.0144074	0.0124948	0.00405727	0.00389796		124.2	0.489024	0.473817	0.211466	0.199331	0.0745476	0.0769308	0.0182583	0.0207514		124.2	0.0599154	0.0619822	0.0243249	0.0255382	0.00454125	2.6648e-05	-0.00576144	0	-0.00308905	0
124.4	0.557147	0.579744	0.335677	0.330609	0.170567	0.167708	0.0635613	0.0628261		124.4	0.153075	0.167665	0.0930816	0.0931575	0.046615	0.0377875	0.0144285	0.0125112	0.00381717	0.00390331		124.4	0.488785	0.474238	0.211869	0.199595	0.0745579	0.0770461	0.0185586	0.0207838		124.4	0.0597583	0.0619822	0.0243941	0.0255382	0.00453362	2.6688e-05	-0.00532718	0	-0.00341229	0
124.6	0.557747	0.580022	0.335397	0.33092	0.171053	0.167918	0.0640762	0.0629148		124.6	0.15351	0.167689	0.0933637	0.0932245	0.0467908	0.0378305	0.0147876	0.0125277	0.00424635	0.00390866		124.6	0.488696	0.474658	0.211689	0.199859	0.074047	0.0771614	0.0182063	0.0208162		124.6	0.0598796	0.0619822	0.0238381	0.0255382	0.00421935	2.6728e-05	-0.00518375	0	-0.00382862	0
124.8	0.558026	0.580299	0.335776	0.33123	0.171604	0.168128	0.0642467	0.0630034		124.8	0.154093	0.167712	0.0932268	0.0932913	0.046179	0.0378734	0.0150106	0.012544	0.0046164	0.00391401		124.8	0.489051	0.475077	0.212158	0.200123	0.0742059	0.0772767	0.0183245	0.0208485		124.8	0.0599875	0.0619822	0.0239707	0.0255382	0.00404497	2.6768e-05	-0.00455525	0	-0.00388497	0
125	0.558836	0.580575	0.336282	0.331541	0.172431	0.168338	0.0647147	0.063092		125	0.155131	0.167735	0.093771	0.0933579	0.0461742	0.0379163	0.0156956	0.0125604	0.00517338	0.00391936		125	0.488723	0.475495	0.211982	0.200386	0.073717	0.0773919	0.0182759	0.0208809		125	0.0602044	0.0619822	0.0240183	0.0255382	0.00442671	2.6808e-05	-0.0042859	0	-0.00383544	0
125.2	0.558629	0.580851	0.336209	0.33185	0.17235	0.168547	0.0641207	0.0631805		125.2	0.155522	0.167758	0.0942668	0.0934244	0.0464342	0.0379592	0.0158119	0.0125768	0.00541523	0.0039247		125.2	0.488831	0.475913	0.212236	0.20065	0.0738249	0.0775071	0.018763	0.0209133		125.2	0.0595677	0.0619822	0.0239019	0.0255382	0.00453234	2.6848e-05	-0.00465508	0	-0.00385717	0
125.4	0.559287	0.581125	0.336406	0.33216	0.172573	0.168757	0.0644905	0.063269		125.4	0.155624	0.167781	0.0944715	0.0934907	0.0466469	0.038002	0.0161079	0.0125932	0.00582431	0.00393004		125.4	0.489754	0.47633	0.213004	0.200913	0.0742941	0.0776223	0.0196843	0.0209457		125.4	0.0592559	0.0619822	0.0239945	0.0255382	0.00439922	2.6888e-05	-0.00431897	0	-0.00366156	0
125.6	0.559991	0.581398	0.337001	0.332468	0.172851	0.168966	0.0647504	0.0633574		125.6	0.155837	0.167804	0.0947629	0.0935569	0.0472368	0.0380447	0.0166971	0.0126095	0.00611479	0.00393538		125.6	0.490714	0.476746	0.21383	0.201176	0.0754212	0.0777375	0.0200888	0.020978		125.6	0.0584509	0.0619822	0.0237144	0.0255382	0.00373184	2.69279e-05	-0.00453576	0	-0.0040009	0
125.8	0.560144	0.581671	0.337121	0.332776	0.173054	0.169175	0.0646297	0.0634459		125.8	0.155881	0.167827	0.0947086	0.0936229	0.0473498	0.0380875	0.0172445	0.0126259	0.00582184	0.00394072		125.8	0.49102	0.477162	0.213595	0.201439	0.0757858	0.0778526	0.0201778	0.0210104		125.8	0.0582457	0.0619822	0.024021	0.0255382	0.00390468	2.69679e-05	-0.00431473	0	-0.00347739	0
126	0.560564	0.581943	0.33716	0.333084	0.172799	0.169384	0.0641676	0.0635342		126	0.155621	0.16785	0.0942983	0.0936887	0.0472243	0.0381301	0.0178964	0.0126422	0.00562925	0.00394605		126	0.491729	0.477577	0.214489	0.201701	0.0760745	0.0779677	0.0206568	0.0210428		126	0.0581115	0.0619822	0.0242972	0.0255382	0.00448861	2.70078e-05	-0.00479941	0	-0.00311587	0
126.2	0.560819	0.582213	0.337687	0.333391	0.173407	0.169593	0.0639081	0.0636226		126.2	0.155886	0.167872	0.0940515	0.0937545	0.0475921	0.0381727	0.0181355	0.0126585	0.00570077	0.00395138		126.2	0.491864	0.477991	0.214585	0.201964	0.0762445	0.0780828	0.0208285	0.0210751		126.2	0.0578282	0.0619822	0.024739	0.0255382	0.00415686	2.70477e-05	-0.00506944	0	-0.0036707	0
126.4	0.561258	0.582483	0.337962	0.333698	0.17369	0.169801	0.0637336	0.0637109		126.4	0.156732	0.167894	0.0939129	0.09382	0.0475589	0.0382153	0.0187214	0.0126748	0.00551373	0.00395671		126.4	0.492215	0.478404	0.214777	0.202226	0.0763585	0.0781979	0.0207657	0.0211075		126.4	0.0582087	0.0619822	0.024912	0.0255382	0.00423088	2.70876e-05	-0.00487483	0	-0.00367609	0
126.6	0.561375	0.582752	0.338056	0.334005	0.173455	0.17001	0.0630703	0.0637992		126.6	0.156923	0.167917	0.0937764	0.0938854	0.0476935	0.0382579	0.018943	0.0126911	0.0057508	0.00396203		126.6	0.492058	0.478817	0.214661	0.202488	0.0762367	0.0783129	0.0206041	0.0211398		126.6	0.0580377	0.0619822	0.0248021	0.0255382	0.00456918	2.71276e-05	-0.00436996	0	-0.00341807	0
126.8	0.561523	0.58302	0.338222	0.33431	0.173445	0.170218	0.0633577	0.0638874		126.8	0.156698	0.167939	0.0939188	0.0939507	0.0476417	0.0383003	0.0191517	0.0127074	0.00607242	0.00396735		126.8	0.492581	0.479229	0.214696	0.20275	0.0767685	0.078428	0.0207258	0.0211722		126.8	0.0585203	0.0619822	0.0250554	0.0255382	0.00544767	2.71675e-05	-0.00397509	0	-0.0030825	0
127	0.561179	0.583287	0.338146	0.334616	0.172594	0.170426	0.0629731	0.0639756		127	0.156725	0.167961	0.0940209	0.0940158	0.0479435	0.0383428	0.0189339	0.0127237	0.00609424	0.00397267		127	0.492191	0.47964	0.214387	0.203012	0.0766439	0.0785429	0.0202694	0.0212045		127	0.0594498	0.0619822	0.0262711	0.0255382	0.00644449	2.72073e-05	-0.00292605	0	-0.0022698	0
127.2	0.56156	0.583554	0.338195	0.33492	0.172649	0.170634	0.0629431	0.0640638		127.2	0.156759	0.167982	0.094412	0.0940808	0.0486284	0.0383852	0.0191865	0.01274	0.00677374	0.00397799		127.2	0.492229	0.48005	0.214064	0.203274	0.076007	0.0786579	0.0200157	0.0212369		127.2	0.0605377	0.0619822	0.0270965	0.0255382	0.00707937	2.72472e-05	-0.00245158	0	-0.00193851	0
127.4	0.561248	0.583819	0.337862	0.335225	0.172623	0.170842	0.0625529	0.0641519		127.4	0.156419	0.168004	0.094801	0.0941456	0.048567	0.0384275	0.0191554	0.0127562	0.00654029	0.0039833		127.4	0.4922	0.48046	0.213911	0.203535	0.075612	0.0787728	0.0198616	0.0212692		127.4	0.060051	0.0619822	0.0269428	0.0255382	0.00713091	2.72871e-05	-0.00210853	0	-0.00187248	0
127.6	0.561833	0.584084	0.338158	0.335529	0.172415	0.171049	0.0625347	0.06424		127.6	0.156071	0.168025	0.0944914	0.0942102	0.0481264	0.0384699	0.018652	0.0127725	0.00648614	0.00398861		127.6	0.492045	0.480869	0.213457	0.203797	0.0753955	0.0788877	0.0192925	0.0213016		127.6	0.0596318	0.0619822	0.0262996	0.0255382	0.00755196	2.7327e-05	-0.00236825	0	-0.00216412	0
127.8	0.562475	0.584347	0.338364	0.335832	0.172635	0.171257	0.0629495	0.0643281		127.8	0.156014	0.168047	0.0947135	0.0942747	0.0480638	0.0385121	0.0188336	0.0127887	0.00638327	0.00399392		127.8	0.492731	0.481277	0.214029	0.204058	0.0755779	0.0790026	0.0195831	0.0213339		127.8	0.0597167	0.0619822	0.0259628	0.0255382	0.00735912	2.73668e-05	-0.00250165	0	-0.0024154	0
128	0.562896	0.58461	0.338857	0.336135	0.172831	0.171464	0.0635407	0.0644161		128	0.154999	0.168068	0.0937051	0.0943391	0.0475267	0.0385543	0.0180242	0.0128049	0.00541227	0.00399923		128	0.492808	0.481685	0.213775	0.204319	0.0754262	0.0791175	0.0192706	0.0213662		128	0.0597618	0.0619822	0.0262619	0.0255382	0.00732845	2.74067e-05	-0.002008	0	-0.00256746	0
128.2	0.563342	0.584872	0.338842	0.336437	0.172507	0.171671	0.0634168	0.0645041		128.2	0.15473	0.168089	0.093573	0.0944033	0.0473639	0.0385965	0.017258	0.0128212	0.0052799	0.00400453		128.2	0.493411	0.482092	0.214478	0.20458	0.0756358	0.0792323	0.0195333	0.0213985		128.2	0.0602046	0.0619822	0.0262542	0.0255382	0.00746148	2.74465e-05	-0.00144233	0	-0.00305413	0
128.4	0.563681	0.585133	0.339095	0.336739	0.172466	0.171878	0.063842	0.064592		128.4	0.155183	0.16811	0.0935381	0.0944674	0.0477091	0.0386386	0.0174728	0.0128374	0.00556338	0.00400983		128.4	0.493326	0.482498	0.214383	0.204841	0.0755535	0.0793471	0.0187734	0.0214309		128.4	0.0601424	0.0619822	0.0254704	0.0255382	0.00683842	2.74864e-05	-0.00142362	0	-0.0031603	0
128.6	0.563933	0.585393	0.339668	0.337041	0.172589	0.172085	0.0644626	0.0646799		128.6	0.155487	0.168131	0.0943983	0.0945313	0.0477586	0.0386807	0.0175847	0.0128536	0.00564172	0.00401513		128.6	0.494372	0.482903	0.214969	0.205101	0.0759429	0.0794619	0.0188189	0.0214632		128.6	0.0604304	0.0619822	0.0250331	0.0255382	0.00652629	2.75262e-05	-0.00161466	0	-0.00324977	0
128.8	0.56469	0.585652	0.340909	0.337342	0.173084	0.172292	0.0649709	0.0647678		128.8	0.156205	0.168152	0.0940761	0.094595	0.0472166	0.0387228	0.0177989	0.0128698	0.00555694	0.00402043		128.8	0.494542	0.483308	0.215697	0.205362	0.0759695	0.0795766	0.0189157	0.0214955		128.8	0.0602993	0.0619822	0.0253962	0.0255382	0.00673061	2.7566e-05	-0.00155162	0	-0.00303957	0
129	0.564722	0.585911	0.341052	0.337642	0.172827	0.172498	0.0650272	0.0648556		129	0.155798	0.168172	0.0945573	0.0946587	0.0467703	0.0387648	0.0172469	0.0128859	0.00517197	0.00402572		129	0.494813	0.483712	0.216041	0.205622	0.0757332	0.0796914	0.0190456	0.0215278		129	0.0598493	0.0619822	0.0248627	0.0255382	0.00640455	2.76058e-05	-0.00195846	0	-0.00281352	0
129.2	0.564365	0.586168	0.341304	0.337942	0.172323	0.172705	0.0649177	0.0649435		129.2	0.155516	0.168193	0.0948563	0.0947221	0.0470269	0.0388067	0.0172471	0.0129021	0.00510391	0.00403101		129.2	0.495823	0.484115	0.216861	0.205882	0.076776	0.0798061	0.0200936	0.0215601		129.2	0.058698	0.0619822	0.0246736	0.0255382	0.00590492	2.76456e-05	-0.00237169	0	-0.00291478	0
129.4	0.564345	0.586425	0.341769	0.338242	0.172595	0.172911	0.0655317	0.0650312		129.4	0.155403	0.168213	0.0950389	0.0947855	0.0469179	0.0388486	0.0176215	0.0129183	0.00460474	0.0040363		129.4	0.496272	0.484518	0.217121	0.206142	0.0770274	0.0799207	0.0200872	0.0215924		129.4	0.0585974	0.0619822	0.0242846	0.0255382	0.00505331	2.76854e-05	-0.0027073	0	-0.00324145	0
129.6	0.564145	0.586681	0.34226	0.338541	0.172425	0.173117	0.0660814	0.065119		129.6	0.15549	0.168234	0.0951468	0.0948486	0.0470543	0.0388905	0.0179844	0.0129344	0.00487974	0.00404158		129.6	0.496449	0.48492	0.217377	0.206402	0.0774161	0.0800354	0.0199163	0.0216248		129.6	0.0586758	0.0619822	0.0240233	0.0255382	0.00476956	2.77252e-05	-0.00317498	0	-0.00316687	0
129.8	0.564278	0.586936	0.342706	0.338839	0.172994	0.173323	0.0657095	0.0652066		129.8	0.154917	0.168254	0.0952767	0.0949117	0.046495	0.0389323	0.0180961	0.0129505	0.00473509	0.00404686		129.8	0.49681	0.485321	0.218105	0.206662	0.0773305	0.08015	0.0200392	0.0216571		129.8	0.0591123	0.0619822	0.0243667	0.0255382	0.00531513	2.77649e-05	-0.00288376	0	-0.00223062	0
130	0.564461	0.58719	0.343117	0.339138	0.173308	0.173528	0.0656963	0.0652943		130	0.155111	0.168274	0.0952884	0.0949746	0.0459317	0.0389741	0.0179999	0.0129667	0.00476964	0.00405214		130	0.497618	0.485722	0.218816	0.206921	0.0778814	0.0802646	0.0208788	0.0216894		130	0.0589712	0.0619822	0.0240812	0.0255382	0.00501467	2.78047e-05	-0.00330051	0	-0.00262777	0
130.2	0.564822	0.587443	0.344253	0.339435	0.174221	0.173734	0.0666529	0.0653819		130.2	0.155525	0.168294	0.0958467	0.0950373	0.0462536	0.0390158	0.0181817	0.0129828	0.00489552	0.00405742		130.2	0.497987	0.486121	0.218842	0.207181	0.0777312	0.0803792	0.021118	0.0217217		130.2	0.0589098	0.0619822	0.0243394	0.0255382	0.00461975	2.78444e-05	-0.00351005	0	-0.00266062	0
130.4	0.564949	0.587696	0.344506	0.339732	0.174891	0.173939	0.0665928	0.0654695		130.4	0.155992	0.168313	0.0961853	0.0950999	0.0467142	0.0390575	0.0188116	0.0129989	0.00525295	0.00406269		130.4	0.498524	0.48652	0.219701	0.20744	0.0786109	0.0804937	0.0215425	0.0217539		130.4	0.0591664	0.0619822	0.0241534	0.0255382	0.00500085	2.78842e-05	-0.00304837	0	-0.00248688	0
130.6	0.564365	0.587947	0.344609	0.340029	0.174587	0.174145	0.0667217	0.0655571		130.6	0.155979	0.168333	0.0962075	0.0951624	0.0469596	0.0390992	0.0186725	0.013015	0.00548128	0.00406797		130.6	0.498407	0.486919	0.219853	0.207699	0.0785493	0.0806082	0.0215375	0.0217862		130.6	0.0596477	0.0619822	0.0243178	0.0255382	0.00519707	2.79239e-05	-0.00284991	0	-0.00229468	0
130.8	0.564317	0.588198	0.344347	0.340325	0.174298	0.17435	0.0667775	0.0656446		130.8	0.156333	0.168352	0.0965407	0.0952247	0.0475927	0.0391408	0.019163	0.0130311	0.00588199	0.00407324		130.8	0.499122	0.487317	0.220046	0.207958	0.0789947	0.0807227	0.0216751	0.0218185		130.8	0.0605568	0.0619822	0.0249169	0.0255382	0.00620766	2.79636e-05	-0.0021305	0	-0.00142441	0
131	0.564778	0.588448	0.344553	0.340621	0.174187	0.174555	0.0666927	0.0657321		131	0.156163	0.168372	0.0962081	0.0952868	0.0478205	0.0391823	0.0186226	0.0130471	0.00541485	0.0040785		131	0.498646	0.487713	0.22022	0.208216	0.0785685	0.0808372	0.02164	0.0218508		131	0.0609105	0.0619822	0.0255679	0.0255382	0.00673247	2.80033e-05	-0.00194408	0	-0.0012242	0
131.2	0.564641	0.588697	0.344202	0.340916	0.174512	0.174759	0.0664958	0.0658195		131.2	0.156274	0.168391	0.0962219	0.0953489	0.0481938	0.0392239	0.0189255	0.0130632	0.00545083	0.00408377		131.2	0.499103	0.48811	0.220143	0.208475	0.0787283	0.0809516	0.0218797	0.0218831		131.2	0.0613095	0.0619822	0.0257256	0.0255382	0.00720238	2.80431e-05	-0.00225828	0	-0.000960833	0
131.4	0.564262	0.588945	0.343993	0.341211	0.174688	0.174964	0.0660104	0.0659069		131.4	0.156228	0.16841	0.0967981	0.0954107	0.0485267	0.0392653	0.0188992	0.0130793	0.00558211	0.00408903		131.4	0.49974	0.488505	0.22129	0.208733	0.0790951	0.081066	0.0218671	0.0219154		131.4	0.061148	0.0619822	0.0251757	0.0255382	0.00684427	2.80828e-05	-0.00213428	0	-0.00114176	0
131.6	0.564819	0.589193	0.344388	0.341505	0.175089	0.175168	0.0665178	0.0659943		131.6	0.156913	0.168429	0.0973851	0.0954725	0.0487443	0.0393068	0.0193145	0.0130953	0.00587809	0.00409429		131.6	0.500872	0.4889	0.222061	0.208992	0.0795822	0.0811804	0.0223944	0.0219476		131.6	0.0612507	0.0619822	0.0246419	0.0255382	0.00714054	2.81224e-05	-0.002336	0	-0.00158905	0
131.8	0.56516	0.58944	0.344585	0.341799	0.175751	0.175373	0.0665709	0.0660816		131.8	0.15694	0.168448	0.0977309	0.0955341	0.0492757	0.0393481	0.0194183	0.0131113	0.00581384	0.00409954		131.8	0.502002	0.489294	0.22315	0.20925	0.0803213	0.0812948	0.023305	0.0219799		131.8	0.0620157	0.0619822	0.0247592	0.0255382	0.00685859	2.81621e-05	-0.00186464	0	-0.00105377	0
132	0.566047	0.589685	0.344561	0.342093	0.176075	0.175577	0.066506	0.0661689		132	0.156713	0.168467	0.097845	0.0955955	0.0495356	0.0393895	0.0195059	0.0131274	0.00575305	0.0041048		132	0.502905	0.489688	0.223611	0.209508	0.0810099	0.0814091	0.0236253	0.0220122		132	0.0619256	0.0619822	0.0247085	0.0255382	0.00692982	2.82018e-05	-0.00219725	0	-0.00119204	0
132.2	0.566441	0.58993	0.344481	0.342386	0.176475	0.175781	0.0664914	0.0662562		132.2	0.157688	0.168486	0.0987392	0.0956568	0.0499328	0.0394308	0.020363	0.0131434	0.00633067	0.00411005		132.2	0.503686	0.490081	0.224704	0.209765	0.081887	0.0815234	0.0241228	0.0220444		132.2	0.0619779	0.0619822	0.0241793	0.0255382	0.00662229	2.82415e-05	-0.0022247	0	-0.00139081	0
132.4	0.566509	0.590175	0.344391	0.342678	0.176436	0.175985	0.0660862	0.0663434		132.4	0.157946	0.168504	0.0991873	0.095718	0.0502883	0.039472	0.0211734	0.0131594	0.00714311	0.00411529		132.4	0.503598	0.490473	0.224816	0.210023	0.0817001	0.0816377	0.0237363	0.0220767		132.4	0.061504	0.0619822	0.0240016	0.0255382	0.00577745	2.82811e-05	-0.00311274	0	-0.00190086	0
132.6	0.566813	0.590418	0.344454	0.34297	0.176706	0.176188	0.0662511	0.0664306		132.6	0.157887	0.168523	0.099556	0.095779	0.050329	0.0395132	0.0214303	0.0131754	0.00708456	0.00412054		132.6	0.504277	0.490864	0.22584	0.21028	0.0818172	0.081752	0.0238883	0.0221089		132.6	0.0614001	0.0619822	0.0244329	0.0255382	0.00555714	2.83208e-05	-0.0029047	0	-0.00173734	0
132.8	0.567489	0.590661	0.34494	0.343262	0.177403	0.176392	0.0663081	0.0665178		132.8	0.157746	0.168541	0.0990627	0.0958399	0.0499433	0.0395544	0.0209289	0.0131914	0.00673041	0.00412578		132.8	0.50438	0.491255	0.225947	0.210538	0.0812132	0.0818662	0.0235235	0.0221412		132.8	0.0605501	0.0619822	0.0245202	0.0255382	0.00546652	2.83604e-05	-0.00284988	0	-0.00185723	0
133	0.56739	0.590902	0.344631	0.343553	0.177458	0.176595	0.0665809	0.0666049		133	0.156979	0.168559	0.0992966	0.0959006	0.0495918	0.0395955	0.0199375	0.0132073	0.0059081	0.00413102		133	0.504642	0.491645	0.226356	0.210795	0.0811463	0.0819804	0.0232439	0.0221735		133	0.0609713	0.0619822	0.025147	0.0255382	0.00591552	2.84e-05	-0.00218683	0	-0.001136	0
133.2	0.567654	0.591143	0.34479	0.343844	0.177952	0.176798	0.0666814	0.066692		133.2	0.157025	0.168578	0.0991941	0.0959612	0.0495572	0.0396366	0.020007	0.0132233	0.00568521	0.00413626		133.2	0.50464	0.492035	0.226377	0.211052	0.081235	0.0820946	0.0227662	0.0222057		133.2	0.0608933	0.0619822	0.0252007	0.0255382	0.00564121	2.84396e-05	-0.00237143	0	-0.00144843	0
133.4	0.567594	0.591384	0.344591	0.344134	0.178462	0.177001	0.0668656	0.0667791		133.4	0.156611	0.168596	0.0991676	0.0960217	0.0493406	0.0396777	0.0198947	0.0132393	0.00551665	0.0041415		133.4	0.504694	0.492423	0.226323	0.211309	0.0807478	0.0822087	0.0220605	0.0222379		133.4	0.0613242	0.0619822	0.0249203	0.0255382	0.00556913	2.84793e-05	-0.00241924	0	-0.00192901	0
133.6	0.5673	0.591623	0.344272	0.344423	0.178439	0.177204	0.0665046	0.0668661		133.6	0.156485	0.168613	0.0991921	0.096082	0.0492608	0.0397186	0.0200015	0.0132552	0.00596704	0.00414673		133.6	0.504907	0.492811	0.226513	0.211565	0.0805488	0.0823228	0.0216491	0.0222702		133.6	0.0612777	0.0619822	0.0247991	0.0255382	0.00565455	2.85189e-05	-0.00249943	0	-0.00222742	0
133.8	0.567608	0.591861	0.344737	0.344713	0.179138	0.177407	0.0662105	0.066953		133.8	0.155787	0.168631	0.09881	0.0961422	0.0487226	0.0397596	0.0194147	0.0132711	0.00588732	0.00415196		133.8	0.504954	0.493199	0.226574	0.211822	0.0803444	0.0824369	0.021372	0.0223024		133.8	0.0608527	0.0619822	0.0246846	0.0255382	0.00503018	2.85584e-05	-0.00282196	0	-0.00259715	0
134	0.567856	0.592099	0.345471	0.345001	0.179716	0.17761	0.0669689	0.06704		134	0.156345	0.168649	0.0989563	0.0962023	0.048831	0.0398005	0.0190947	0.0132871	0.00621113	0.00415719		134	0.505471	0.493585	0.226541	0.212078	0.080562	0.082551	0.021658	0.0223347		134	0.0602198	0.0619822	0.0244267	0.0255382	0.00402815	2.8598e-05	-0.00334077	0	-0.00343614	0
134.2	0.568521	0.592336	0.346006	0.34529	0.1803	0.177812	0.0675446	0.0671269		134.2	0.156703	0.168667	0.09954	0.0962622	0.0500983	0.0398414	0.0197717	0.013303	0.00669462	0.00416241		134.2	0.505607	0.493971	0.22694	0.212334	0.0804694	0.0826651	0.0217549	0.0223669		134.2	0.0599094	0.0619822	0.0241285	0.0255382	0.00399572	2.86376e-05	-0.00392661	0	-0.00376494	0
134.4	0.568823	0.592572	0.346246	0.345578	0.180634	0.178014	0.0677173	0.0672138		134.4	0.157002	0.168684	0.0991422	0.0963219	0.049923	0.0398822	0.0198871	0.0133189	0.00657499	0.00416763		134.4	0.506254	0.494357	0.227468	0.21259	0.0810968	0.0827791	0.0215463	0.0223991		134.4	0.0595492	0.0619822	0.0239212	0.0255382	0.00379757	2.86772e-05	-0.00398752	0	-0.00425068	0
134.6	0.56813	0.592808	0.346433	0.345865	0.179944	0.178216	0.0676229	0.0673006		134.6	0.15705	0.168701	0.098397	0.0963816	0.0495452	0.039923	0.0193184	0.0133348	0.00605913	0.00417285		134.6	0.506568	0.494741	0.227496	0.212846	0.080964	0.0828931	0.0214506	0.0224313		134.6	0.0599819	0.0619822	0.0245077	0.0255382	0.00412436	2.87167e-05	-0.00400852	0	-0.00396979	0
134.8	0.568488	0.593042	0.346797	0.346152	0.179741	0.178418	0.0672838	0.0673874		134.8	0.157581	0.168719	0.098258	0.0964411	0.049804	0.0399637	0.0191926	0.0133506	0.00633128	0.00417807		134.8	0.507322	0.495125	0.227263	0.213102	0.0816872	0.0830071	0.0213784	0.0224636		134.8	0.0601137	0.0619822	0.0253624	0.0255382	0.00472004	2.87563e-05	-0.0036485	0	-0.00320141	0
135	0.568665	0.593276	0.347551	0.346439	0.180429	0.17862	0.0671195	0.0674742		135	0.157365	0.168736	0.0978854	0.0965004	0.0501699	0.0400044	0.0189291	0.0133665	0.00615989	0.00418328		135	0.507509	0.495509	0.227594	0.213357	0.0817767	0.083121	0.0218263	0.0224958		135	0.0605494	0.0619822	0.0257987	0.0255382	0.00511202	2.87958e-05	-0.003444	0	-0.00280594	0
135.2	0.568567	0.593509	0.347918	0.346725	0.180662	0.178822	0.0675765	0.0675609		135.2	0.157954	0.168753	0.0981953	0.0965596	0.0507893	0.040045	0.0195449	0.0133824	0.0068358	0.00418849		135.2	0.508725	0.495891	0.227479	0.213613	0.0815796	0.0832349	0.0219595	0.022528		135.2	0.0610711	0.0619822	0.0258153	0.0255382	0.0053915	2.88353e-05	-0.00372665	0	-0.00275957	0
135.4	0.569038	0.593742	0.348881	0.34701	0.180413	0.179023	0.0678725	0.0676476		135.4	0.157895	0.16877	0.0983701	0.0966187	0.0507619	0.0400857	0.0196789	0.0133982	0.00670495	0.0041937		135.4	0.509862	0.496273	0.228075	0.213868	0.0821495	0.0833488	0.0219102	0.0225602		135.4	0.0612684	0.0619822	0.0255373	0.0255382	0.00500862	2.88749e-05	-0.00347707	0	-0.0028818	0
135.6	0.569685	0.593973	0.349721	0.347295	0.180524	0.179225	0.0678347	0.0677343		135.6	0.158187	0.168787	0.0986301	0.0966777	0.0508299	0.0401262	0.0199571	0.0134141	0.00658484	0.00419891		135.6	0.510507	0.496654	0.228399	0.214123	0.0825776	0.0834627	0.0224014	0.0225924		135.6	0.0610699	0.0619822	0.0255218	0.0255382	0.00509022	2.89144e-05	-0.00349952	0	-0.00259576	0
135.8	0.569913	0.594204	0.350437	0.34758	0.180993	0.179426	0.0681757	0.0678209		135.8	0.158687	0.168804	0.0987624	0.0967365	0.0510116	0.0401667	0.0199391	0.0134299	0.00673797	0.00420411		135.8	0.511347	0.497035	0.228439	0.214378	0.083092	0.0835765	0.0229504	0.0226246		135.8	0.0607022	0.0619822	0.0255849	0.0255382	0.00464675	2.89539e-05	-0.00407443	0	-0.00252593	0
136	0.570674	0.594434	0.350742	0.347864	0.181126	0.179627	0.0681917	0.0679075		136	0.159039	0.16882	0.0984955	0.0967951	0.0509933	0.0402072	0.0199411	0.0134457	0.00678393	0.00420931		136	0.511576	0.497415	0.228156	0.214633	0.0830972	0.0836903	0.0229679	0.0226568		136	0.060318	0.0619822	0.0256595	0.0255382	0.00483509	2.89934e-05	-0.00455034	0	-0.00273178	0
136.2	0.571025	0.594663	0.351381	0.348148	0.180927	0.179828	0.0684332	0.067994		136.2	0.159246	0.168837	0.0983183	0.0968537	0.0502908	0.0402477	0.0198476	0.0134615	0.00652337	0.00421451		136.2	0.511764	0.497794	0.228294	0.214888	0.0830082	0.0838041	0.0228496	0.022689		136.2	0.0599334	0.0619822	0.0253324	0.0255382	0.00389088	2.90329e-05	-0.00463557	0	-0.00313576	0
136.4	0.571439	0.594892	0.351412	0.348431	0.18083	0.180028	0.0681223	0.0680805		136.4	0.158945	0.168853	0.0978923	0.0969121	0.0504285	0.040288	0.0197856	0.0134773	0.00637155	0.00421971		136.4	0.511451	0.498173	0.228379	0.215142	0.0826681	0.0839179	0.0225814	0.0227212		136.4	0.0600454	0.0619822	0.0259606	0.0255382	0.00426406	2.90723e-05	-0.0043733	0	-0.00277978	0
136.6	0.571193	0.595119	0.35135	0.348714	0.180738	0.180229	0.0680117	0.068167		136.6	0.158967	0.16887	0.0977644	0.0969703	0.0500209	0.0403284	0.0197465	0.0134931	0.00580132	0.0042249		136.6	0.511814	0.498551	0.228527	0.215396	0.0824222	0.0840316	0.0221975	0.0227534		136.6	0.0596678	0.0619822	0.0259026	0.0255382	0.00422016	2.91118e-05	-0.00418302	0	-0.00261492	0
136.8	0.571112	0.595346	0.351818	0.348997	0.181269	0.180429	0.0684315	0.0682535		136.8	0.158997	0.168886	0.097265	0.0970285	0.0498125	0.0403687	0.0195395	0.0135089	0.00545036	0.00423009		136.8	0.511799	0.498928	0.228899	0.215651	0.082709	0.0841453	0.022388	0.0227856		136.8	0.0600014	0.0619822	0.0262326	0.0255382	0.00492543	2.91513e-05	-0.00378659	0	-0.00220063	0
137	0.571403	0.595573	0.351704	0.349279	0.181252	0.180629	0.0689397	0.0683399		137	0.158436	0.168902	0.0969596	0.0970865	0.0497028	0.040409	0.019327	0.0135247	0.00526854	0.00423528		137	0.511328	0.499305	0.229545	0.215905	0.0833878	0.084259	0.0223355	0.0228178		137	0.0609174	0.0619822	0.0267905	0.0255382	0.00579569	2.91907e-05	-0.00321047	0	-0.00166466	0
137.2	0.571333	0.595798	0.35109	0.34956	0.181036	0.18083	0.0681402	0.0684262		137.2	0.15828	0.168918	0.096294	0.0971443	0.049448	0.0404492	0.0190917	0.0135405	0.00516199	0.00424047		137.2	0.51095	0.499681	0.229303	0.216158	0.0831992	0.0843727	0.0217544	0.02285		137.2	0.06076	0.0619822	0.0260741	0.0255382	0.00550553	2.92302e-05	-0.00345964	0	-0.00208399	0
137.4	0.571391	0.596023	0.350844	0.349841	0.18124	0.181029	0.068247	0.0685126		137.4	0.157615	0.168934	0.0957249	0.0972021	0.0496069	0.0404894	0.0188139	0.0135562	0.00482179	0.00424565		137.4	0.510734	0.500056	0.229379	0.216412	0.0827012	0.0844863	0.0211094	0.0228822		137.4	0.0617654	0.0619822	0.0265922	0.0255382	0.00663401	2.92696e-05	-0.00293738	0	-0.00149016	0
137.6	0.571255	0.596247	0.350522	0.350122	0.181114	0.181229	0.0678143	0.0685989		137.6	0.157867	0.16895	0.0958105	0.0972597	0.0495912	0.0405295	0.018958	0.013572	0.00504866	0.00425083		137.6	0.511055	0.50043	0.229974	0.216666	0.0830232	0.0845999	0.0211983	0.0229143		137.6	0.0621832	0.0619822	0.0263277	0.0255382	0.00658205	2.9309e-05	-0.00295814	0	-0.000995446	0
137.8	0.571214	0.59647	0.350804	0.350402	0.181262	0.181429	0.0680463	0.0686852		137.8	0.158286	0.168966	0.0959944	0.0973171	0.0498744	0.0405696	0.0190539	0.0135877	0.00517762	0.00425601		137.8	0.510607	0.500804	0.230061	0.216919	0.0829645	0.0847135	0.0210233	0.0229465		137.8	0.0620444	0.0619822	0.0257216	0.0255382	0.00575722	2.93484e-05	-0.00314649	0	-0.00140427	0
138	0.571718	0.596692	0.351318	0.350682	0.182228	0.181628	0.0685307	0.0687714		138	0.158349	0.168981	0.0963096	0.0973745	0.0499144	0.0406097	0.0190105	0.0136034	0.00514891	0.00426118		138	0.511114	0.501178	0.230464	0.217172	0.083162	0.0848271	0.0215413	0.0229787		138	0.0616242	0.0619822	0.0253746	0.0255382	0.00548959	2.93878e-05	-0.00332118	0	-0.00179516	0
138.2	0.571805	0.596914	0.351628	0.350961	0.182796	0.181828	0.0685746	0.0688576		138.2	0.158266	0.168997	0.0960986	0.0974317	0.0500429	0.0406497	0.0187899	0.0136191	0.00472757	0.00426636		138.2	0.511497	0.50155	0.230691	0.217425	0.08328	0.0849406	0.0216183	0.0230108		138.2	0.0619425	0.0619822	0.0254905	0.0255382	0.00600014	2.94272e-05	-0.00316892	0	-0.00131213	0
138.4	0.57157	0.597135	0.352181	0.35124	0.183454	0.182027	0.0689427	0.0689438		138.4	0.158152	0.169012	0.095775	0.0974887	0.0493395	0.0406897	0.0181586	0.0136348	0.00455569	0.00427153		138.4	0.51215	0.501922	0.231225	0.217678	0.0833732	0.0850541	0.021425	0.023043		138.4	0.0626469	0.0619822	0.0267361	0.0255382	0.00634034	2.94666e-05	-0.00227138	0	-0.000744211	0
138.6	0.571731	0.597355	0.352878	0.351519	0.184281	0.182226	0.0691533	0.0690299		138.6	0.158582	0.169028	0.0964123	0.0975457	0.0499064	0.0407296	0.0185754	0.0136505	0.00515062	0.0042767		138.6	0.512556	0.502294	0.231281	0.217931	0.0840595	0.0851676	0.0218222	0.0230752		138.6	0.0631892	0.0619822	0.0274541	0.0255382	0.0062831	2.9506e-05	-0.00194579	0	-0.000507391	0
138.8	0.572694	0.597575	0.353893	0.351797	0.18492	0.182425	0.0694854	0.069116		138.8	0.158632	0.169043	0.0973391	0.0976025	0.0502162	0.0407695	0.0185871	0.0136662	0.00545017	0.00428186		138.8	0.512853	0.502664	0.231016	0.218184	0.084092	0.085281	0.0216336	0.0231073		138.8	0.0637976	0.0619822	0.0278566	0.0255382	0.00582174	2.95454e-05	-0.00137261	0	-0.000395738	0
139	0.572771	0.597794	0.35384	0.352074	0.184823	0.182623	0.0694088	0.069202		139	0.159081	0.169058	0.0981608	0.0976591	0.0507164	0.0408093	0.0193242	0.0136819	0.00614608	0.00428702		139	0.513189	0.503035	0.230709	0.218436	0.083298	0.0853945	0.0215487	0.0231395		139	0.063979	0.0619822	0.0274525	0.0255382	0.00599324	2.95848e-05	-0.000787406	0	-0.000109014	0
139.2	0.573276	0.598012	0.354782	0.352351	0.185386	0.182822	0.0704363	0.069288		139.2	0.159183	0.169073	0.0982897	0.0977157	0.0507904	0.0408491	0.019205	0.0136975	0.00613371	0.00429218		139.2	0.513318	0.503404	0.23035	0.218689	0.0827893	0.0855079	0.0209298	0.0231716		139.2	0.0640158	0.0619822	0.027454	0.0255382	0.00576115	2.96241e-05	-0.000962347	0	-0.000487406	0
139.4	0.573521	0.598229	0.354927	0.352628	0.18481	0.18302	0.0702901	0.069374		139.4	0.159167	0.169088	0.0988109	0.0977721	0.0502803	0.0408889	0.0188386	0.0137132	0.00577784	0.00429734		139.4	0.513699	0.503773	0.230375	0.218941	0.0827549	0.0856212	0.0204886	0.0232038		139.4	0.0636642	0.0619822	0.0274668	0.0255382	0.00560583	2.96635e-05	-0.000510684	0	-0.000424061	0
139.6	0.573728	0.598446	0.355194	0.352904	0.184755	0.183219	0.069909	0.06946		139.6	0.159331	0.169103	0.0992841	0.0978284	0.0499554	0.0409286	0.0185335	0.0137288	0.00587185	0.00430249		139.6	0.513895	0.504141	0.230329	0.219193	0.0824982	0.0857346	0.0202333	0.0232359		139.6	0.0633045	0.0619822	0.0271398	0.0255382	0.0050115	2.97028e-05	-0.0010291	0	-0.000925657	0
139.8	0.57362	0.598662	0.355495	0.35318	0.18475	0.183417	0.0699888	0.0695459		139.8	0.159575	0.169118	0.0993578	0.0978845	0.0495018	0.0409683	0.0183038	0.0137445	0.00580435	0.00430765		139.8	0.514928	0.504508	0.230668	0.219445	0.0829682	0.0858479	0.0209395	0.0232681		139.8	0.063189	0.0619822	0.027244	0.0255382	0.0049579	2.97421e-05	-0.00144471	0	-0.00125301	0
140	0.574367	0.598877	0.355323	0.353455	0.18374	0.183615	0.0691802	0.0696318		140	0.159684	0.169133	0.0997671	0.0979405	0.049265	0.0410079	0.0185743	0.0137601	0.00603457	0.0043128		140	0.514557	0.504875	0.230245	0.219696	0.0822938	0.0859612	0.0205785	0.0233002		140	0.0634046	0.0619822	0.027056	0.0255382	0.00510222	2.97814e-05	-0.00150401	0	-0.00140102	0
140.2	0.574197	0.599091	0.35522	0.35373	0.183348	0.183812	0.0686639	0.0697176		140.2	0.159813	0.169148	0.0999136	0.0979964	0.0489892	0.0410475	0.0186863	0.0137757	0.00619883	0.00431794		140.2	0.515542	0.505241	0.231302	0.219948	0.0825289	0.0860745	0.0208366	0.0233323		140.2	0.062504	0.0619822	0.0266827	0.0255382	0.00465054	2.98208e-05	-0.00200157	0	-0.0024089	0
140.4	0.57426	0.599305	0.355318	0.354005	0.183521	0.18401	0.06851	0.0698034		140.4	0.160306	0.169162	0.0999868	0.0980522	0.0492848	0.041087	0.0188222	0.0137913	0.00637248	0.00432309		140.4	0.515793	0.505607	0.232043	0.220199	0.0826805	0.0861877	0.0212279	0.0233645		140.4	0.0625649	0.0619822	0.0272731	0.0255382	0.00545276	2.98601e-05	-0.00185197	0	-0.00232911	0
140.6	0.573861	0.599518	0.355075	0.354279	0.183108	0.184208	0.0686408	0.0698892		140.6	0.160812	0.169177	0.100158	0.0981078	0.0493848	0.0411266	0.0194674	0.0138069	0.00660039	0.00432823		140.6	0.516168	0.505972	0.232537	0.220451	0.0834132	0.086301	0.0217	0.0233966		140.6	0.0617725	0.0619822	0.0271064	0.0255382	0.00570353	2.98993e-05	-0.00213314	0	-0.0026557	0
140.8	0.57373	0.59973	0.355023	0.354552	0.183052	0.184405	0.0685167	0.0699749		140.8	0.160249	0.169191	0.0994368	0.0981633	0.0494185	0.041166	0.0190268	0.0138225	0.00601466	0.00433337		140.8	0.516017	0.506336	0.233443	0.220702	0.0841445	0.0864142	0.0220379	0.0234287		140.8	0.0618828	0.0619822	0.0276762	0.0255382	0.00648152	2.99386e-05	-0.00198729	0	-0.00211867	0
141	0.574018	0.599942	0.354612	0.354825	0.182971	0.184602	0.0680374	0.0700606		141	0.160029	0.169205	0.0998629	0.0982187	0.0493364	0.0412055	0.0186987	0.0138381	0.00604619	0.00433851		141	0.516343	0.5067	0.234245	0.220953	0.0848486	0.0865273	0.0219418	0.0234608		141	0.0619245	0.0619822	0.0276709	0.0255382	0.00712953	2.99779e-05	-0.00204764	0	-0.00182778	0
141.2	0.574384	0.600153	0.354777	0.355098	0.183225	0.184799	0.0680301	0.0701463		141.2	0.159896	0.16922	0.0994964	0.098274	0.0493243	0.0412448	0.0184179	0.0138536	0.00575555	0.00434364		141.2	0.515889	0.507062	0.23383	0.221203	0.083602	0.0866405	0.020699	0.023493		141.2	0.0624808	0.0619822	0.0282122	0.0255382	0.00732471	3.00172e-05	-0.0018833	0	-0.00138893	0
141.4	0.574874	0.600363	0.355682	0.35537	0.184034	0.184996	0.0687005	0.0702319		141.4	0.159924	0.169234	0.0995183	0.0983291	0.0501808	0.0412842	0.018566	0.0138692	0.00547142	0.00434877		141.4	0.516441	0.507425	0.234329	0.221454	0.083668	0.0867536	0.0203787	0.0235251		141.4	0.0629373	0.0619822	0.0284753	0.0255382	0.00805715	3.00564e-05	-0.00173237	0	-0.000578391	0
141.6	0.574673	0.600573	0.355969	0.355642	0.184748	0.185193	0.0689697	0.0703175		141.6	0.160354	0.169248	0.0995665	0.0983841	0.0509386	0.0413235	0.0189135	0.0138847	0.00565772	0.0043539		141.6	0.517375	0.507787	0.235508	0.221704	0.0843011	0.0868667	0.0214504	0.0235572		141.6	0.062634	0.0619822	0.0283868	0.0255382	0.00782309	3.00957e-05	-0.0018109	0	-0.000528589	0
141.8	0.574676	0.600782	0.356918	0.355914	0.185463	0.185389	0.0698518	0.0704031		141.8	0.160289	0.169262	0.099425	0.0984389	0.0518256	0.0413627	0.0193076	0.0139002	0.00563507	0.00435903		141.8	0.517541	0.508148	0.235772	0.221955	0.0840511	0.0869798	0.0214542	0.0235893		141.8	0.0617941	0.0619822	0.0280851	0.0255382	0.00681629	3.01349e-05	-0.00276528	0	-0.00140728	0
142	0.575508	0.60099	0.357931	0.356185	0.186362	0.185586	0.0699821	0.0704886		142	0.15961	0.169276	0.0989952	0.0984937	0.0519299	0.041402	0.0184895	0.0139158	0.00504843	0.00436415		142	0.518476	0.508508	0.236204	0.222205	0.0846408	0.0870928	0.0222571	0.0236214		142	0.0611405	0.0619822	0.0284117	0.0255382	0.00714526	3.01742e-05	-0.00294028	0	-0.00123117	0
142.2	0.575117	0.601197	0.358363	0.356455	0.186846	0.185782	0.0701051	0.0705741		142.2	0.159549	0.169289	0.0986056	0.0985483	0.0520699	0.0414411	0.018067	0.0139313	0.00477527	0.00436927		142.2	0.518913	0.508868	0.236459	0.222455	0.0847949	0.0872058	0.022226	0.0236535		142.2	0.0608688	0.0619822	0.028539	0.0255382	0.00646331	3.02134e-05	-0.00350161	0	-0.00128816	0
142.4	0.575465	0.601404	0.359107	0.356726	0.187741	0.185978	0.0712612	0.0706596		142.4	0.159281	0.169303	0.0983855	0.0986028	0.0521301	0.0414803	0.0184219	0.0139468	0.00497944	0.00437439		142.4	0.518738	0.509227	0.236067	0.222705	0.0848205	0.0873188	0.0218081	0.0236856		142.4	0.0611156	0.0619822	0.0287881	0.0255382	0.00632654	3.02526e-05	-0.00289594	0	-0.00104253	0
142.6	0.575805	0.60161	0.359692	0.356995	0.188193	0.186174	0.0715849	0.070745		142.6	0.159213	0.169317	0.0985644	0.0986571	0.0523533	0.0415194	0.018655	0.0139623	0.00490671	0.00437951		142.6	0.519238	0.509586	0.236213	0.222955	0.0856114	0.0874318	0.0225655	0.0237177		142.6	0.0606868	0.0619822	0.0282766	0.0255382	0.00579852	3.02918e-05	-0.0029483	0	-0.000859235	0
142.8	0.575626	0.601815	0.359582	0.357265	0.187843	0.18637	0.0717418	0.0708304		142.8	0.159375	0.16933	0.0987768	0.0987114	0.0525698	0.0415584	0.0187354	0.0139778	0.00495039	0.00438462		142.8	0.519381	0.509943	0.236006	0.223204	0.0855046	0.0875447	0.0226274	0.0237498		142.8	0.060931	0.0619822	0.0281008	0.0255382	0.00571515	3.0331e-05	-0.00209455	0	-0.000325797	0
143	0.575204	0.60202	0.359215	0.357533	0.187415	0.186565	0.0716907	0.0709157		143	0.15972	0.169344	0.0986124	0.0987655	0.0524503	0.0415974	0.019122	0.0139932	0.00534274	0.00438973		143	0.519386	0.510301	0.235556	0.223454	0.0851535	0.0876576	0.0222071	0.0237819		143	0.0605028	0.0619822	0.0277474	0.0255382	0.00596737	3.03702e-05	-0.00223198	0	0.000435805	0
143.2	0.574769	0.602224	0.359771	0.357802	0.187988	0.186761	0.0716687	0.0710011		143.2	0.159402	0.169357	0.0984507	0.0988195	0.0521602	0.0416364	0.019069	0.0140087	0.00491856	0.00439484		143.2	0.519414	0.510657	0.235743	0.223703	0.0849171	0.0877705	0.0221734	0.023814		143.2	0.0605439	0.0619822	0.0283241	0.0255382	0.00608995	3.04094e-05	-0.00193129	0	0.000578812	0
143.4	0.574701	0.602427	0.359101	0.35807	0.187182	0.186956	0.0708778	0.0710863		143.4	0.159023	0.16937	0.0984745	0.0988733	0.0518251	0.0416753	0.0193178	0.0140242	0.00488405	0.00439995		143.4	0.519791	0.511013	0.23612	0.223952	0.0855185	0.0878834	0.0225415	0.0238461		143.4	0.0606226	0.0619822	0.0281951	0.0255382	0.00590434	3.04485e-05	-0.00240673	0	0.000567362	0
143.6	0.575193	0.60263	0.359083	0.358337	0.187187	0.187152	0.0704641	0.0711716		143.6	0.159264	0.169384	0.0982796	0.0989271	0.051346	0.0417142	0.0197519	0.0140396	0.00527397	0.00440505		143.6	0.519999	0.511369	0.236192	0.224201	0.0860976	0.0879962	0.0230273	0.0238781		143.6	0.0614561	0.0619822	0.0277592	0.0255382	0.00554575	3.04877e-05	-0.00291489	0	0.000404071	0
143.8	0.575331	0.602832	0.358969	0.358605	0.186753	0.187347	0.0704626	0.0712568		143.8	0.159659	0.169397	0.098515	0.0989807	0.0513221	0.0417531	0.0205082	0.0140551	0.00621546	0.00441015		143.8	0.520453	0.511724	0.236301	0.22445	0.0867272	0.088109	0.0237962	0.0239102		143.8	0.0618001	0.0619822	0.0277966	0.0255382	0.00582274	3.05269e-05	-0.00264746	0	0.000328426	0
144	0.575356	0.603033	0.358604	0.358871	0.186567	0.187542	0.0699704	0.071342		144	0.159629	0.16941	0.0987006	0.0990342	0.0508044	0.0417919	0.0207264	0.0140705	0.00646113	0.00441525		144	0.520887	0.512078	0.236251	0.224698	0.0868828	0.0882218	0.0237584	0.0239423		144	0.0613846	0.0619822	0.0274285	0.0255382	0.00564479	3.0566e-05	-0.00269362	0	-0.00022019	0
144.2	0.575002	0.603234	0.358084	0.359138	0.186759	0.187736	0.0698797	0.0714271		144.2	0.159332	0.169423	0.0979307	0.0990875	0.0502603	0.0418307	0.0202951	0.0140859	0.00611199	0.00442035		144.2	0.522436	0.512431	0.237544	0.224947	0.0880662	0.0883346	0.0247521	0.0239744		144.2	0.0610938	0.0619822	0.0278535	0.0255382	0.00617939	3.06051e-05	-0.00299198	0	-0.000293866	0
144.4	0.575078	0.603434	0.35841	0.359404	0.187066	0.187931	0.0706472	0.0715122		144.4	0.159094	0.169436	0.0979723	0.0991408	0.0499772	0.0418694	0.0201665	0.0141013	0.00578118	0.00442544		144.4	0.522992	0.512784	0.238185	0.225195	0.0888134	0.0884473	0.0251397	0.0240064		144.4	0.0616306	0.0619822	0.027955	0.0255382	0.00632389	3.06443e-05	-0.00274644	0	1.78414e-05	0
144.6	0.57497	0.603633	0.358223	0.359669	0.187354	0.188125	0.0706224	0.0715973		144.6	0.158924	0.169448	0.0979438	0.0991939	0.0500279	0.0419081	0.0206075	0.0141167	0.00563858	0.00443053		144.6	0.523326	0.513136	0.238308	0.225443	0.089436	0.08856	0.0254842	0.0240385		144.6	0.0618515	0.0619822	0.0275083	0.0255382	0.00640952	3.06834e-05	-0.00258805	0	9.27374e-05	0
144.8	0.575613	0.603832	0.358219	0.359934	0.187929	0.18832	0.0706876	0.0716823		144.8	0.158828	0.169461	0.0983277	0.0992469	0.0500596	0.0419467	0.0203247	0.0141321	0.00564665	0.00443562		144.8	0.523192	0.513488	0.238937	0.225691	0.089227	0.0886727	0.0249905	0.0240705		144.8	0.0628003	0.0619822	0.0275986	0.0255382	0.00717821	3.07225e-05	-0.00222191	0	0.00043394	0
145	0.576476	0.60403	0.359006	0.360199	0.188543	0.188514	0.0713526	0.0717673		145	0.159133	0.169474	0.0991782	0.0992997	0.0505989	0.0419853	0.0208275	0.0141475	0.00640182	0.00444071		145	0.523971	0.513839	0.239703	0.225939	0.0896408	0.0887853	0.0248612	0.0241026		145	0.0634701	0.0619822	0.027743	0.0255382	0.00710526	3.07616e-05	-0.00223439	0	0.000636117	0
145.2	0.576986	0.604227	0.360217	0.360463	0.189193	0.188708	0.0722007	0.0718523		145.2	0.159625	0.169486	0.0990747	0.0993525	0.0512103	0.0420239	0.0210085	0.0141628	0.00679165	0.00444579		145.2	0.524204	0.51419	0.239477	0.226187	0.0890052	0.088898	0.0240784	0.0241347		145.2	0.063878	0.0619822	0.0278365	0.0255382	0.00662331	3.08007e-05	-0.0021378	0	0.000518049	0
145.4	0.577337	0.604424	0.361293	0.360727	0.190058	0.188902	0.072951	0.0719372		145.4	0.159964	0.169499	0.0997007	0.0994051	0.0523153	0.0420624	0.0208963	0.0141782	0.00687511	0.00445087		145.4	0.525837	0.514539	0.240671	0.226435	0.0898745	0.0890106	0.0247867	0.0241667		145.4	0.0635082	0.0619822	0.0275585	0.0255382	0.00600316	3.08398e-05	-0.00270182	0	0.000201436	0
145.6	0.577339	0.60462	0.361489	0.36099	0.190828	0.189095	0.0733057	0.0720221		145.6	0.15988	0.169511	0.0993798	0.0994576	0.0526001	0.0421009	0.0208401	0.0141935	0.00681986	0.00445595		145.6	0.526458	0.514889	0.241351	0.226682	0.0897383	0.0891232	0.0250234	0.0241988		145.6	0.063811	0.0619822	0.0278665	0.0255382	0.00563269	3.08789e-05	-0.00294989	0	9.57114e-05	0
145.8	0.578657	0.604815	0.362832	0.361253	0.19156	0.189289	0.0739408	0.072107		145.8	0.159633	0.169524	0.099772	0.09951	0.0527666	0.0421393	0.0210891	0.0142089	0.00670376	0.00446103		145.8	0.527142	0.515237	0.241509	0.226929	0.0894579	0.0892357	0.0248753	0.0242308		145.8	0.0632785	0.0619822	0.0269865	0.0255382	0.00474005	3.09179e-05	-0.00405068	0	-0.000399187	0
146	0.578898	0.60501	0.362934	0.361515	0.191887	0.189482	0.0735581	0.0721918		146	0.159508	0.169536	0.0999512	0.0995623	0.0524459	0.0421777	0.0202539	0.0142242	0.00592975	0.0044661		146	0.527889	0.515585	0.2414	0.227177	0.0890695	0.0893482	0.0252616	0.0242628		146	0.06347	0.0619822	0.0269165	0.0255382	0.00501126	3.0957e-05	-0.00387427	0	-0.000368035	0
146.2	0.578341	0.605204	0.362874	0.361778	0.191682	0.189676	0.0732589	0.0722766		146.2	0.159002	0.169548	0.0994833	0.0996144	0.0515568	0.0422161	0.0200588	0.0142395	0.00559865	0.00447117		146.2	0.527943	0.515933	0.241416	0.227424	0.0885252	0.0894607	0.0247136	0.0242949		146.2	0.0629865	0.0619822	0.0261253	0.0255382	0.00431415	3.0996e-05	-0.00451689	0	-0.00108626	0
146.4	0.578683	0.605398	0.363204	0.362039	0.192103	0.189869	0.0737755	0.0723614		146.4	0.159307	0.16956	0.0997386	0.0996664	0.05163	0.0422544	0.0202047	0.0142548	0.00590379	0.00447624		146.4	0.527879	0.516279	0.241355	0.22767	0.0880021	0.0895732	0.0240564	0.0243269		146.4	0.0631887	0.0619822	0.025622	0.0255382	0.00429915	3.10351e-05	-0.00421464	0	-0.00047169	0
146.6	0.578871	0.605591	0.363266	0.362301	0.191934	0.190062	0.0731353	0.0724461		146.6	0.159255	0.169572	0.100208	0.0997184	0.0516969	0.0422927	0.0201113	0.0142701	0.00574484	0.0044813		146.6	0.528162	0.516626	0.241928	0.227917	0.087436	0.0896857	0.0243002	0.024359		146.6	0.0632214	0.0619822	0.0256684	0.0255382	0.00449973	3.10741e-05	-0.00400636	0	-0.000313304	0
146.8	0.579006	0.605783	0.363523	0.362561	0.192161	0.190255	0.0730612	0.0725308		146.8	0.159267	0.169584	0.100111	0.0997701	0.0515961	0.0423309	0.0205106	0.0142854	0.00553749	0.00448637		146.8	0.527996	0.516971	0.241492	0.228164	0.0865661	0.0897981	0.0232993	0.024391		146.8	0.0633029	0.0619822	0.02604	0.0255382	0.00488487	3.11131e-05	-0.00342939	0	-0.000247399	0
147	0.579016	0.605974	0.363636	0.362822	0.192449	0.190447	0.0724183	0.0726154		147	0.159028	0.169596	0.0997889	0.0998218	0.0510495	0.0423691	0.0200394	0.0143007	0.0054778	0.00449143		147	0.528051	0.517316	0.241541	0.22841	0.086493	0.0899105	0.022772	0.024423		147	0.0629194	0.0619822	0.0261692	0.0255382	0.0053024	3.11521e-05	-0.00350189	0	9.68365e-05	0
147.2	0.579524	0.606165	0.363734	0.363082	0.19278	0.19064	0.0720064	0.0727001		147.2	0.158826	0.169608	0.0997791	0.0998733	0.0515058	0.0424073	0.0201138	0.014316	0.00542456	0.00449648		147.2	0.528312	0.51766	0.241797	0.228656	0.0861486	0.0900229	0.0228453	0.024455		147.2	0.0626536	0.0619822	0.0268866	0.0255382	0.00520069	3.11911e-05	-0.00334554	0	-0.000578477	0
147.4	0.579815	0.606355	0.363506	0.363342	0.192451	0.190832	0.0718814	0.0727846		147.4	0.15889	0.16962	0.0996714	0.0999248	0.0518602	0.0424454	0.0201774	0.0143312	0.00557367	0.00450154		147.4	0.528273	0.518004	0.242356	0.228902	0.0863724	0.0901352	0.0228449	0.0244871		147.4	0.0624916	0.0619822	0.0263034	0.0255382	0.00484383	3.12301e-05	-0.00364652	0	-0.000840535	0
147.6	0.579908	0.606545	0.363201	0.363601	0.192207	0.191024	0.07158	0.0728692		147.6	0.159274	0.169632	0.0998582	0.0999761	0.0515321	0.0424835	0.0203552	0.0143465	0.00595517	0.00450659		147.6	0.527818	0.518347	0.242145	0.229148	0.0862794	0.0902475	0.0228579	0.0245191		147.6	0.0623725	0.0619822	0.0259179	0.0255382	0.00484175	3.12691e-05	-0.00366671	0	-0.00138373	0
147.8	0.579556	0.606734	0.362967	0.36386	0.192166	0.191216	0.0715421	0.0729537		147.8	0.159701	0.169643	0.100157	0.100027	0.0514854	0.0425215	0.0207675	0.0143617	0.00642687	0.00451164		147.8	0.528273	0.51869	0.242387	0.229394	0.0868654	0.0903598	0.0230975	0.0245511		147.8	0.0614778	0.0619822	0.0257659	0.0255382	0.00482407	3.13081e-05	-0.00372923	0	-0.0019069	0
148	0.579568	0.606922	0.362999	0.364118	0.192319	0.191408	0.0711624	0.0730382		148	0.15904	0.169655	0.0996184	0.100078	0.0508127	0.0425595	0.0202337	0.014377	0.00542275	0.00451669		148	0.528296	0.519032	0.24281	0.22964	0.0873172	0.0904721	0.0231919	0.0245831		148	0.0613168	0.0619822	0.0261856	0.0255382	0.00565204	3.13471e-05	-0.00289008	0	-0.00153813	0
148.2	0.578662	0.60711	0.36177	0.364376	0.191174	0.1916	0.0702934	0.0731226		148.2	0.159048	0.169666	0.0991398	0.100129	0.0506468	0.0425975	0.0197395	0.0143922	0.00491307	0.00452174		148.2	0.528937	0.519373	0.243556	0.229885	0.0879595	0.0905844	0.0235057	0.0246151		148.2	0.0617565	0.0619822	0.0269157	0.0255382	0.00671736	3.1386e-05	-0.00295247	0	-0.00162512	0
148.4	0.578753	0.607297	0.362029	0.364634	0.191499	0.191792	0.0708021	0.0732071		148.4	0.159159	0.169678	0.0992654	0.10018	0.0512965	0.0426354	0.0197603	0.0144074	0.00487224	0.00452678		148.4	0.52835	0.519714	0.243371	0.230131	0.0877028	0.0906966	0.0234079	0.0246471		148.4	0.0622716	0.0619822	0.0270542	0.0255382	0.00697832	3.1425e-05	-0.00244318	0	-0.00114291	0
148.6	0.57918	0.607484	0.362182	0.364891	0.191623	0.191983	0.0708073	0.0732914		148.6	0.159751	0.169689	0.0994598	0.100231	0.0519639	0.0426733	0.0203238	0.0144226	0.00506841	0.00453182		148.6	0.527967	0.520054	0.24362	0.230376	0.0880679	0.0908088	0.0235499	0.0246791		148.6	0.0627848	0.0619822	0.0271766	0.0255382	0.00772513	3.14639e-05	-0.00184387	0	-0.00131095	0
148.8	0.57972	0.607669	0.36276	0.365147	0.191953	0.192175	0.0712957	0.0733758		148.8	0.160334	0.1697	0.0998029	0.100281	0.0523468	0.0427111	0.0202948	0.0144378	0.0056035	0.00453686		148.8	0.52821	0.520393	0.244397	0.230621	0.0880879	0.0909209	0.0235802	0.0247111		148.8	0.0630784	0.0619822	0.0277193	0.0255382	0.00845218	3.15029e-05	-0.00153618	0	-0.001199	0
149	0.57944	0.607855	0.363358	0.365404	0.192092	0.192366	0.0715932	0.0734601		149	0.160086	0.169712	0.0998175	0.100332	0.0523104	0.0427489	0.0200407	0.014453	0.00595363	0.00454189		149	0.528826	0.520732	0.245015	0.230866	0.0887624	0.0910331	0.0239832	0.0247431		149	0.0628358	0.0619822	0.0282745	0.0255382	0.00782873	3.15418e-05	-0.00173343	0	-0.00149383	0
149.2	0.579545	0.608039	0.363732	0.36566	0.192327	0.192557	0.0716897	0.0735443		149.2	0.160917	0.169723	0.100475	0.100382	0.0530131	0.0427867	0.0200869	0.0144682	0.00668279	0.00454693		149.2	0.529794	0.521071	0.245088	0.23111	0.0897065	0.0911452	0.0247913	0.0247751		149.2	0.0627755	0.0619822	0.0280769	0.0255382	0.007663	3.15807e-05	-0.0012668	0	-0.00112795	0
149.4	0.579522	0.608223	0.364353	0.365915	0.192575	0.192748	0.0724517	0.0736286		149.4	0.16057	0.169734	0.100819	0.100433	0.0530682	0.0428244	0.0198659	0.0144833	0.00631026	0.00455196		149.4	0.530701	0.521408	0.246237	0.231355	0.0906288	0.0912573	0.025543	0.0248071		149.4	0.0632315	0.0619822	0.0283595	0.0255382	0.00748293	3.16196e-05	-0.00111516	0	-0.00108855	0
149.6	0.579672	0.608407	0.364233	0.36617	0.193172	0.192938	0.072555	0.0737128		149.6	0.160481	0.169745	0.100877	0.100483	0.0530203	0.0428621	0.0198463	0.0144985	0.0059049	0.00455698		149.6	0.531107	0.521746	0.246536	0.231599	0.0908436	0.0913694	0.0258909	0.0248391		149.6	0.063365	0.0619822	0.0284892	0.0255382	0.00794541	3.16585e-05	-0.00141581	0	-0.000847127	0
149.8	0.580572	0.60859	0.364744	0.366425	0.193343	0.193129	0.0726579	0.073797		149.8	0.160015	0.169756	0.101183	0.100533	0.0526525	0.0428997	0.0195138	0.0145136	0.00537454	0.00456201		149.8	0.531273	0.522082	0.246593	0.231844	0.0910927	0.0914814	0.0262217	0.024871		149.8	0.0624869	0.0619822	0.0275556	0.0255382	0.00737669	3.16974e-05	-0.00216589	0	-0.00120049	0
150	0.580516	0.608772	0.364927	0.366679	0.193062	0.193319	0.0725889	0.0738811		150	0.159614	0.169767	0.101088	0.100583	0.0518628	0.0429373	0.0186799	0.0145288	0.00435825	0.00456703		150	0.53125	0.522418	0.24613	0.232088	0.0904557	0.0915934	0.0256389	0.024903		150	0.0622352	0.0619822	0.0275609	0.0255382	0.00690059	3.17363e-05	-0.00232441	0	-0.00144439	0
150.2	0.580716	0.608953	0.365393	0.366933	0.192922	0.19351	0.0728855	0.0739652		150.2	0.159315	0.169777	0.101222	0.100632	0.0516034	0.0429749	0.0188073	0.0145439	0.00484343	0.00457205		150.2	0.531057	0.522754	0.24611	0.232332	0.0899235	0.0917054	0.0251115	0.024935		150.2	0.0615155	0.0619822	0.0271126	0.0255382	0.00618971	3.17752e-05	-0.00303209	0	-0.00152365	0
150.4	0.58155	0.609134	0.3663	0.367187	0.193685	0.1937	0.0735958	0.0740493		150.4	0.159251	0.169788	0.101671	0.100682	0.0512703	0.0430124	0.0188418	0.014559	0.00486749	0.00457707		150.4	0.531129	0.523088	0.246132	0.232576	0.0892389	0.0918174	0.0247437	0.024967		150.4	0.0616037	0.0619822	0.0269959	0.0255382	0.00569786	3.18141e-05	-0.00314392	0	-0.00151713	0
150.6	0.582111	0.609315	0.367006	0.36744	0.193996	0.19389	0.0739223	0.0741333		150.6	0.158358	0.169799	0.101163	0.100732	0.050276	0.0430499	0.0186373	0.0145741	0.00472428	0.00458209		150.6	0.531057	0.523423	0.245614	0.232819	0.0887799	0.0919293	0.0242011	0.0249989		150.6	0.0616961	0.0619822	0.0271916	0.0255382	0.00549177	3.18529e-05	-0.0030632	0	-0.00170094	0
150.8	0.582578	0.609494	0.367708	0.367693	0.195112	0.19408	0.0746138	0.0742173		150.8	0.158256	0.169809	0.100975	0.100781	0.0502647	0.0430874	0.0187279	0.0145892	0.00460445	0.0045871		150.8	0.531811	0.523756	0.245876	0.233063	0.0888689	0.0920413	0.0243097	0.0250309		150.8	0.0616121	0.0619822	0.0269593	0.0255382	0.00497694	3.18918e-05	-0.00276781	0	-0.001536	0
151	0.583106	0.609674	0.36781	0.367945	0.195519	0.19427	0.0750553	0.0743012		151	0.158352	0.16982	0.101221	0.10083	0.050608	0.0431248	0.0184735	0.0146043	0.00499085	0.00459211		151	0.532093	0.524089	0.246576	0.233306	0.0898451	0.0921531	0.0249731	0.0250629		151	0.0613236	0.0619822	0.0266813	0.0255382	0.00449841	3.19306e-05	-0.0028472	0	-0.00198692	0
151.2	0.583013	0.609852	0.368313	0.368197	0.195684	0.194459	0.0756367	0.0743852		151.2	0.158283	0.16983	0.101477	0.10088	0.051031	0.0431621	0.0184773	0.0146194	0.00491091	0.00459712		151.2	0.532422	0.524422	0.246861	0.23355	0.0895932	0.092265	0.0253445	0.0250948		151.2	0.0611895	0.0619822	0.0266751	0.0255382	0.00372379	3.19694e-05	-0.00336326	0	-0.00274973	0
151.4	0.582765	0.61003	0.368313	0.368448	0.195228	0.194649	0.0756197	0.0744691		151.4	0.158761	0.169841	0.101866	0.100929	0.050883	0.0431994	0.0188033	0.0146344	0.00480667	0.00460212		151.4	0.532162	0.524754	0.247139	0.233793	0.0895832	0.0923768	0.0249926	0.0251268		151.4	0.0607317	0.0619822	0.0256795	0.0255382	0.00291771	3.20083e-05	-0.00412133	0	-0.00277217	0
151.6	0.583297	0.610208	0.368691	0.368699	0.195436	0.194838	0.0757489	0.0745529		151.6	0.159446	0.169851	0.102229	0.100978	0.0509463	0.0432367	0.019303	0.0146495	0.00520593	0.00460713		151.6	0.53215	0.525085	0.247006	0.234036	0.090057	0.0924887	0.0248456	0.0251587		151.6	0.0609552	0.0619822	0.0261605	0.0255382	0.00317606	3.20471e-05	-0.00393396	0	-0.00283342	0
151.8	0.583946	0.610384	0.369414	0.36895	0.196089	0.195027	0.0760014	0.0746367		151.8	0.159512	0.169862	0.102017	0.101027	0.0508741	0.043274	0.0197064	0.0146645	0.0050669	0.00461213		151.8	0.532044	0.525416	0.24667	0.234278	0.0903902	0.0926005	0.0243699	0.0251907		151.8	0.0612624	0.0619822	0.0270405	0.0255382	0.004012	3.20859e-05	-0.00332962	0	-0.00254828	0
152	0.584293	0.610561	0.369565	0.3692	0.195875	0.195216	0.0762173	0.0747205		152	0.159607	0.169872	0.101881	0.101075	0.0510383	0.0433112	0.0198043	0.0146796	0.00493942	0.00461712		152	0.531621	0.525746	0.246889	0.234521	0.0904359	0.0927122	0.0243881	0.0252226		152	0.061827	0.0619822	0.027269	0.0255382	0.00438086	3.21247e-05	-0.00302696	0	-0.00249136	0
152.2	0.584094	0.610736	0.368862	0.36945	0.195986	0.195405	0.0757508	0.0748043		152.2	0.159876	0.169882	0.101899	0.101124	0.0510517	0.0433484	0.0199592	0.0146946	0.00502243	0.00462212		152.2	0.531791	0.526075	0.246544	0.234764	0.0900578	0.092824	0.0242398	0.0252546		152.2	0.0618218	0.0619822	0.0272536	0.0255382	0.00435779	3.21635e-05	-0.00363424	0	-0.00322655	0
152.4	0.584828	0.610911	0.369746	0.3697	0.196695	0.195593	0.076203	0.074888		152.4	0.159672	0.169892	0.101412	0.101172	0.0512803	0.0433855	0.0198217	0.0147096	0.00524655	0.00462711		152.4	0.531054	0.526404	0.246515	0.235006	0.0900265	0.0929357	0.0238155	0.0252865		152.4	0.0622352	0.0619822	0.0271934	0.0255382	0.00477294	3.22023e-05	-0.00333002	0	-0.0024374	0
152.6	0.584822	0.611086	0.369988	0.369949	0.197185	0.195782	0.076274	0.0749717		152.6	0.159631	0.169902	0.100841	0.101221	0.0511167	0.0434226	0.0197314	0.0147246	0.00535177	0.0046321		152.6	0.531934	0.526733	0.247656	0.235248	0.0907389	0.0930474	0.0242791	0.0253184		152.6	0.0622727	0.0619822	0.0270565	0.0255382	0.00469863	3.2241e-05	-0.00312294	0	-0.00283799	0
152.8	0.584756	0.61126	0.370406	0.370198	0.197532	0.19597	0.0766843	0.0750554		152.8	0.159665	0.169912	0.100322	0.101269	0.051135	0.0434596	0.0194544	0.0147396	0.00583022	0.00463709		152.8	0.533091	0.52706	0.248764	0.23549	0.0910546	0.093159	0.0249406	0.0253504		152.8	0.0622837	0.0619822	0.0275201	0.0255382	0.00518772	3.22798e-05	-0.00262623	0	-0.00211509	0
153	0.584925	0.611433	0.370404	0.370446	0.197431	0.196159	0.0767415	0.075139		153	0.159279	0.169922	0.0999254	0.101317	0.0508978	0.0434966	0.0193127	0.0147546	0.00598814	0.00464208		153	0.533354	0.527388	0.2491	0.235732	0.0912943	0.0932706	0.0246619	0.0253823		153	0.0621979	0.0619822	0.0273642	0.0255382	0.0051544	3.23185e-05	-0.00234145	0	-0.00205826	0
153.2	0.584795	0.611606	0.370223	0.370694	0.197652	0.196347	0.0768061	0.0752226		153.2	0.159752	0.169932	0.0997884	0.101366	0.0511477	0.0435336	0.0193696	0.0147696	0.00594092	0.00464706		153.2	0.534019	0.527714	0.249811	0.235974	0.0917365	0.0933823	0.0252638	0.0254142		153.2	0.0623381	0.0619822	0.0269918	0.0255382	0.00481023	3.23573e-05	-0.0021792	0	-0.00185621	0
153.4	0.584338	0.611778	0.369963	0.370942	0.197327	0.196535	0.0766216	0.0753061		153.4	0.159464	0.169942	0.0994258	0.101413	0.0507187	0.0435705	0.0195011	0.0147846	0.00566032	0.00465204		153.4	0.534279	0.52804	0.250746	0.236216	0.0918035	0.0934938	0.0252703	0.0254462		153.4	0.0623627	0.0619822	0.0271707	0.0255382	0.00432498	3.2396e-05	-0.0025389	0	-0.00216854	0
153.6	0.584512	0.61195	0.36949	0.371189	0.197375	0.196723	0.0763065	0.0753896		153.6	0.159254	0.169951	0.0993848	0.101461	0.051017	0.0436074	0.01972	0.0147996	0.00554643	0.00465702		153.6	0.534424	0.528366	0.250523	0.236457	0.0914647	0.0936054	0.0250514	0.0254781		153.6	0.0620954	0.0619822	0.0271435	0.0255382	0.00480082	3.24348e-05	-0.00316865	0	-0.00181905	0
153.8	0.584934	0.612121	0.369595	0.371435	0.196973	0.19691	0.076245	0.0754731		153.8	0.159392	0.169961	0.0991343	0.101509	0.0507463	0.0436443	0.0197775	0.0148145	0.00513634	0.00466199		153.8	0.534217	0.528691	0.250298	0.236698	0.0911011	0.0937169	0.0241877	0.02551		153.8	0.0621511	0.0619822	0.0269597	0.0255382	0.00437774	3.24735e-05	-0.00338622	0	-0.00203809	0
154	0.585216	0.612291	0.370191	0.371682	0.196805	0.197098	0.0760022	0.0755565		154	0.159458	0.169971	0.0992781	0.101557	0.0504505	0.0436811	0.0199048	0.0148295	0.00500949	0.00466697		154	0.534238	0.529015	0.250732	0.23694	0.0908666	0.0938284	0.0236711	0.0255419		154	0.061719	0.0619822	0.0269213	0.0255382	0.00387849	3.25122e-05	-0.00320754	0	-0.0025116	0
154.2	0.58527	0.612461	0.370235	0.371928	0.197147	0.197285	0.0759569	0.07564		154.2	0.159875	0.16998	0.0998968	0.101604	0.0504036	0.0437179	0.0206983	0.0148444	0.00593156	0.00467194		154.2	0.534638	0.529339	0.251078	0.237181	0.0905813	0.0939399	0.0240157	0.0255738		154.2	0.0616871	0.0619822	0.0268022	0.0255382	0.00391691	3.25509e-05	-0.00328098	0	-0.00267992	0
154.4	0.585808	0.61263	0.370392	0.372173	0.197068	0.197472	0.0759558	0.0757233		154.4	0.159083	0.16999	0.0997682	0.101652	0.0495321	0.0437546	0.0204512	0.0148593	0.00520613	0.0046769		154.4	0.534843	0.529662	0.251409	0.237422	0.0907557	0.0940514	0.023798	0.0256057		154.4	0.0618031	0.0619822	0.0264359	0.0255382	0.00329597	3.25896e-05	-0.00313611	0	-0.00325057	0
154.6	0.585975	0.612799	0.370191	0.372419	0.197407	0.19766	0.0760061	0.0758067		154.6	0.158974	0.169999	0.100002	0.101699	0.0499323	0.0437913	0.0207783	0.0148742	0.0053909	0.00468187		154.6	0.534845	0.529985	0.251881	0.237662	0.0911546	0.0941628	0.0238117	0.0256376		154.6	0.0620587	0.0619822	0.0262224	0.0255382	0.00277329	3.26283e-05	-0.00333137	0	-0.00277167	0
154.8	0.585996	0.612967	0.370458	0.372663	0.19791	0.197847	0.0761508	0.07589		154.8	0.159637	0.170009	0.100771	0.101746	0.0508835	0.043828	0.0213091	0.0148891	0.00547587	0.00468683		154.8	0.535005	0.530307	0.252701	0.237903	0.0917325	0.0942742	0.0243822	0.0256695		154.8	0.0625952	0.0619822	0.0260735	0.0255382	0.00291121	3.2667e-05	-0.00283673	0	-0.00250031	0
155	0.58601	0.613135	0.370152	0.372908	0.197797	0.198033	0.0760966	0.0759733		155	0.159695	0.170018	0.101207	0.101793	0.0508489	0.0438646	0.0211898	0.014904	0.00564292	0.00469179		155	0.535512	0.530629	0.253426	0.238143	0.09294	0.0943856	0.0249105	0.0257014		155	0.0623961	0.0619822	0.0260912	0.0255382	0.00302914	3.27056e-05	-0.00323366	0	-0.00322092	0
155.2	0.586077	0.613302	0.370857	0.373152	0.198229	0.19822	0.0761367	0.0760565		155.2	0.160073	0.170027	0.10192	0.10184	0.0509752	0.0439012	0.0212414	0.0149189	0.00583074	0.00469675		155.2	0.535756	0.53095	0.253312	0.238384	0.0928882	0.094497	0.0246232	0.0257333		155.2	0.062029	0.0619822	0.0262297	0.0255382	0.00288361	3.27443e-05	-0.00368944	0	-0.00329552	0
155.4	0.58688	0.613468	0.371454	0.373395	0.198254	0.198407	0.0764123	0.0761397		155.4	0.161001	0.170036	0.102333	0.101887	0.0509537	0.0439377	0.0215939	0.0149338	0.0058914	0.00470171		155.4	0.536445	0.53127	0.253779	0.238624	0.093304	0.0946083	0.0247359	0.0257652		155.4	0.0617853	0.0619822	0.0262658	0.0255382	0.00331048	3.27829e-05	-0.00363678	0	-0.00282152	0
155.6	0.587451	0.613634	0.372417	0.373639	0.198899	0.198593	0.0768916	0.0762229		155.6	0.161251	0.170046	0.102814	0.101934	0.0512329	0.0439743	0.0215914	0.0149487	0.00601563	0.00470666		155.6	0.536895	0.53159	0.253324	0.238864	0.0936476	0.0947196	0.0247031	0.0257971		155.6	0.0623084	0.0619822	0.0269422	0.0255382	0.00428348	3.28216e-05	-0.00295814	0	-0.00256039	0
155.8	0.58765	0.6138	0.37269	0.373882	0.198772	0.198779	0.0768197	0.076306		155.8	0.16103	0.170055	0.102789	0.101981	0.0514238	0.0440107	0.022304	0.0149635	0.00569972	0.00471161		155.8	0.536954	0.531909	0.252893	0.239104	0.0936345	0.0948309	0.024618	0.025829		155.8	0.0620838	0.0619822	0.0274274	0.0255382	0.00490684	3.28602e-05	-0.00275295	0	-0.00264162	0
156	0.587522	0.613965	0.372459	0.374124	0.199246	0.198965	0.0770627	0.0763891		156	0.161248	0.170064	0.103	0.102027	0.0516148	0.0440472	0.0221014	0.0149784	0.00555063	0.00471656		156	0.537183	0.532228	0.252818	0.239343	0.0934899	0.0949421	0.0245035	0.0258609		156	0.0623867	0.0619822	0.0269971	0.0255382	0.00486264	3.28988e-05	-0.00292775	0	-0.00288802	0
156.2	0.587316	0.614129	0.372839	0.374366	0.20024	0.199151	0.0766169	0.0764722		156.2	0.161038	0.170073	0.102523	0.102074	0.0513788	0.0440835	0.0217266	0.0149932	0.00526296	0.00472151		156.2	0.536811	0.532546	0.252369	0.239583	0.0932283	0.0950534	0.0235375	0.0258928		156.2	0.0625227	0.0619822	0.0270558	0.0255382	0.00529788	3.29375e-05	-0.00284556	0	-0.00241697	0
156.4	0.587503	0.614293	0.373412	0.374608	0.200742	0.199337	0.0765305	0.0765552		156.4	0.161191	0.170082	0.102604	0.10212	0.0518582	0.0441199	0.0215159	0.0150081	0.00530142	0.00472645		156.4	0.537193	0.532864	0.252736	0.239822	0.0937665	0.0951646	0.023227	0.0259246		156.4	0.0621724	0.0619822	0.026664	0.0255382	0.00524629	3.29761e-05	-0.00301147	0	-0.00228634	0
156.6	0.587442	0.614456	0.373986	0.374849	0.201528	0.199523	0.0765541	0.0766382		156.6	0.161033	0.170091	0.101955	0.102166	0.0517617	0.0441562	0.0212878	0.0150229	0.0052873	0.00473139		156.6	0.538102	0.533181	0.253105	0.240062	0.0935584	0.0952758	0.0237904	0.0259565		156.6	0.0620539	0.0619822	0.0269736	0.0255382	0.00533468	3.30147e-05	-0.00297951	0	-0.00213896	0
156.8	0.587607	0.614619	0.374916	0.37509	0.201764	0.199708	0.076722	0.0767212		156.8	0.161349	0.1701	0.101514	0.102212	0.0517823	0.0441925	0.0214794	0.0150377	0.00555637	0.00473633		156.8	0.538294	0.533497	0.252899	0.240301	0.0935942	0.0953869	0.0238089	0.0259884		156.8	0.0619609	0.0619822	0.0273828	0.0255382	0.00565696	3.30533e-05	-0.00251194	0	-0.00143663	0
157	0.587991	0.614781	0.375538	0.375331	0.202197	0.199894	0.0767759	0.0768041		157	0.161098	0.170108	0.100977	0.102258	0.0513215	0.0442287	0.0211789	0.0150525	0.00542318	0.00474126		157	0.537915	0.533813	0.252505	0.24054	0.0921358	0.0954981	0.0230361	0.0260202		157	0.0622764	0.0619822	0.0275126	0.0255382	0.0053751	3.30918e-05	-0.00256134	0	-0.00161895	0
157.2	0.587035	0.614943	0.375193	0.375571	0.202302	0.200079	0.0763713	0.076887		157.2	0.161204	0.170117	0.100585	0.102304	0.0513058	0.0442649	0.020916	0.0150673	0.00519359	0.0047462		157.2	0.53836	0.534128	0.253065	0.240779	0.091967	0.0956092	0.0231432	0.0260521		157.2	0.0621975	0.0619822	0.027364	0.0255382	0.00522526	3.31304e-05	-0.00293773	0	-0.00218477	0
157.4	0.586635	0.615104	0.374818	0.375811	0.201538	0.200264	0.0757632	0.0769699		157.4	0.161661	0.170126	0.10016	0.10235	0.0516266	0.0443011	0.0211167	0.0150821	0.00558778	0.00475113		157.4	0.539237	0.534443	0.253484	0.241017	0.0922043	0.0957202	0.0235906	0.026084		157.4	0.0622238	0.0619822	0.0280519	0.0255382	0.00562012	3.3169e-05	-0.00264359	0	-0.00126154	0
157.6	0.587182	0.615264	0.375327	0.37605	0.201636	0.200449	0.0764093	0.0770527		157.6	0.161849	0.170134	0.10004	0.102396	0.0520259	0.0443372	0.0205816	0.0150969	0.00525676	0.00475606		157.6	0.540073	0.534758	0.253642	0.241256	0.0924996	0.0958313	0.0236323	0.0261158		157.6	0.0621942	0.0619822	0.02805	0.0255382	0.00622485	3.32075e-05	-0.00283429	0	-0.000776815	0
157.8	0.587287	0.615424	0.375336	0.376289	0.201368	0.200634	0.0763833	0.0771355		157.8	0.161942	0.170143	0.0999965	0.102441	0.0517356	0.0443733	0.0201005	0.0151116	0.00494526	0.00476098		157.8	0.540858	0.535071	0.254525	0.241494	0.0940031	0.0959423	0.0241065	0.0261477		157.8	0.062634	0.0619822	0.0282487	0.0255382	0.00641346	3.32461e-05	-0.00265803	0	-0.000830626	0
158	0.587206	0.615584	0.374987	0.376528	0.20087	0.200818	0.0757193	0.0772183		158	0.162071	0.170151	0.0997835	0.102487	0.0517213	0.0444094	0.0199118	0.0151264	0.00467406	0.00476591		158	0.541788	0.535384	0.255611	0.241733	0.0947874	0.0960533	0.024638	0.0261795		158	0.0620566	0.0619822	0.0276096	0.0255382	0.00626466	3.32846e-05	-0.00238531	0	-0.00105475	0
158.2	0.587191	0.615743	0.374776	0.376766	0.200873	0.201003	0.075763	0.077301		158.2	0.161628	0.17016	0.0999162	0.102532	0.0517624	0.0444454	0.0201623	0.0151411	0.00430121	0.00477083		158.2	0.541995	0.535697	0.255678	0.241971	0.0946525	0.0961643	0.0250689	0.0262114		158.2	0.0624359	0.0619822	0.0271861	0.0255382	0.00578596	3.33232e-05	-0.00272273	0	-0.0011877	0
158.4	0.587673	0.615901	0.374929	0.377004	0.200996	0.201187	0.0761193	0.0773837		158.4	0.161116	0.170168	0.0998581	0.102578	0.0519856	0.0444814	0.0201506	0.0151559	0.0040231	0.00477575		158.4	0.542197	0.536009	0.255999	0.242209	0.0955198	0.0962753	0.0257792	0.0262432		158.4	0.0626793	0.0619822	0.0267858	0.0255382	0.00539666	3.33617e-05	-0.00289871	0	-0.00106248	0
158.6	0.587613	0.616059	0.375007	0.377241	0.201653	0.201372	0.076069	0.0774664		158.6	0.162059	0.170177	0.100722	0.102623	0.0529751	0.0445173	0.0210929	0.0151706	0.00471541	0.00478066		158.6	0.542501	0.536321	0.256364	0.242447	0.0962525	0.0963862	0.0263014	0.0262751		158.6	0.0630096	0.0619822	0.0265898	0.0255382	0.005717	3.34002e-05	-0.00331412	0	-0.000424306	0
158.8	0.587628	0.616216	0.375544	0.377479	0.202217	0.201556	0.0764871	0.077549		158.8	0.163128	0.170185	0.101191	0.102668	0.0532138	0.0445532	0.0213408	0.0151853	0.00529845	0.00478558		158.8	0.542812	0.536632	0.256875	0.242684	0.0969588	0.0964971	0.0269299	0.0263069		158.8	0.0631136	0.0619822	0.0267197	0.0255382	0.00583065	3.34387e-05	-0.00341123	0	-0.00110716	0
159	0.587958	0.616373	0.375449	0.377715	0.202529	0.20174	0.0770812	0.0776316		159	0.163437	0.170193	0.101827	0.102713	0.0532732	0.044589	0.0217479	0.0152	0.00582738	0.00479049		159	0.543558	0.536942	0.257343	0.242922	0.0976726	0.096608	0.0272411	0.0263387		159	0.0626968	0.0619822	0.0266493	0.0255382	0.00573841	3.34772e-05	-0.00395253	0	-0.00134008	0
159.2	0.588519	0.616529	0.375888	0.377952	0.202566	0.201923	0.0774952	0.0777142		159.2	0.163766	0.170202	0.102317	0.102758	0.053227	0.0446249	0.0217308	0.0152147	0.00600939	0.0047954		159.2	0.543915	0.537252	0.258171	0.243159	0.0985523	0.0967188	0.0277738	0.0263706		159.2	0.062068	0.0619822	0.0266618	0.0255382	0.00582896	3.35157e-05	-0.00436337	0	-0.00134047	0
159.4	0.589378	0.616685	0.376479	0.378188	0.202897	0.202107	0.0783125	0.0777967		159.4	0.163858	0.17021	0.102637	0.102802	0.0533055	0.0446607	0.0217985	0.0152294	0.00598698	0.0048003		159.4	0.543728	0.537561	0.258789	0.243396	0.0985021	0.0968296	0.0279785	0.0264024		159.4	0.0625469	0.0619822	0.0264873	0.0255382	0.00618158	3.35542e-05	-0.0044424	0	-0.00111005	0
159.6	0.590004	0.61684	0.376945	0.378423	0.203702	0.202291	0.0791315	0.0778792		159.6	0.163946	0.170218	0.10379	0.102847	0.0539248	0.0446964	0.0221292	0.0152441	0.00615856	0.00480521		159.6	0.542961	0.53787	0.258025	0.243634	0.0978176	0.0969404	0.0270494	0.0264342		159.6	0.0629481	0.0619822	0.0266175	0.0255382	0.00600389	3.35926e-05	-0.00416847	0	-0.00132539	0
159.8	0.590529	0.616995	0.377121	0.378659	0.204224	0.202474	0.0796591	0.0779616		159.8	0.163919	0.170226	0.104067	0.102892	0.0546162	0.0447321	0.0227861	0.0152588	0.00612301	0.00481011		159.8	0.543521	0.538178	0.2585	0.24387	0.097882	0.0970512	0.0270022	0.026466		159.8	0.0627952	0.0619822	0.0263602	0.0255382	0.00581306	3.36311e-05	-0.00432403	0	-0.00181759	0
160	0.590934	0.61715	0.377729	0.378894	0.205323	0.202657	0.0800409	0.0780441		160	0.16383	0.170234	0.104437	0.102936	0.0547667	0.0447678	0.0224795	0.0152734	0.0061981	0.00481501		160	0.543359	0.538486	0.25885	0.244107	0.0978107	0.097162	0.026255	0.0264979		160	0.0631813	0.0619822	0.0261475	0.0255382	0.00566593	3.36696e-05	-0.00457933	0	-0.00202428	0
160.2	0.59085	0.617303	0.37821	0.379128	0.206006	0.20284	0.0800229	0.0781265		160.2	0.164199	0.170242	0.104572	0.10298	0.0543942	0.0448034	0.0230233	0.0152881	0.00697695	0.00481991		160.2	0.542765	0.538793	0.258845	0.244344	0.0977892	0.0972727	0.0258921	0.0265297		160.2	0.0627408	0.0619822	0.0257075	0.0255382	0.00567862	3.3708e-05	-0.00493711	0	-0.00187145	0
160.4	0.591448	0.617456	0.379231	0.379362	0.206505	0.203023	0.0803902	0.0782088		160.4	0.163986	0.17025	0.104696	0.103025	0.0545241	0.044839	0.023112	0.0153027	0.00735966	0.0048248		160.4	0.542749	0.5391	0.258926	0.24458	0.097301	0.0973834	0.0258925	0.0265615		160.4	0.0617895	0.0619822	0.0247654	0.0255382	0.00462129	3.37464e-05	-0.00593348	0	-0.00272299	0
160.6	0.591667	0.617609	0.38013	0.379596	0.206438	0.203206	0.0803621	0.0782911		160.6	0.163614	0.170258	0.104281	0.103069	0.0544667	0.0448746	0.023636	0.0153174	0.00813631	0.00482969		160.6	0.542776	0.539406	0.259147	0.244817	0.0972466	0.0974941	0.0260204	0.0265933		160.6	0.0612943	0.0619822	0.025144	0.0255382	0.00498683	3.37849e-05	-0.00615929	0	-0.00236382	0
160.8	0.591949	0.617761	0.380731	0.379829	0.206908	0.203389	0.0809694	0.0783734		160.8	0.163478	0.170265	0.103859	0.103113	0.054247	0.0449101	0.0234793	0.015332	0.0078116	0.00483458		160.8	0.543035	0.539712	0.259272	0.245053	0.0969446	0.0976047	0.0257691	0.0266251		160.8	0.0608097	0.0619822	0.0249584	0.0255382	0.00458497	3.38233e-05	-0.00631658	0	-0.00257538	0
161	0.592111	0.617913	0.380685	0.380062	0.206782	0.203571	0.0809958	0.0784557		161	0.163242	0.170273	0.103348	0.103157	0.0541455	0.0449456	0.0230208	0.0153466	0.00763567	0.00483947		161	0.542767	0.540017	0.259344	0.245289	0.0964064	0.0977153	0.025139	0.0266569		161	0.0608353	0.0619822	0.0250157	0.0255382	0.00489822	3.38617e-05	-0.0062603	0	-0.00282856	0
161.2	0.592045	0.618064	0.381235	0.380295	0.206892	0.203754	0.0810249	0.0785379		161.2	0.163287	0.170281	0.103462	0.103201	0.0543327	0.044981	0.0231057	0.0153612	0.00777174	0.00484435		161.2	0.543689	0.540321	0.259823	0.245525	0.0970269	0.0978259	0.0249927	0.0266887		161.2	0.0599643	0.0619822	0.0242144	0.0255382	0.0051232	3.39001e-05	-0.00650324	0	-0.00326919	0
161.4	0.592674	0.618215	0.381911	0.380527	0.206901	0.203936	0.0811918	0.0786201		161.4	0.163685	0.170289	0.103465	0.103244	0.0546481	0.0450164	0.0231688	0.0153758	0.00825935	0.00484923		161.4	0.543988	0.540625	0.26015	0.245761	0.0973017	0.0979365	0.02536	0.0267205		161.4	0.0598729	0.0619822	0.0248305	0.0255382	0.00545357	3.39385e-05	-0.00608149	0	-0.00236239	0
161.6	0.592637	0.618365	0.381996	0.380759	0.20688	0.204118	0.0815022	0.0787022		161.6	0.163234	0.170296	0.103222	0.103288	0.0543232	0.0450518	0.0224034	0.0153904	0.00798302	0.00485411		161.6	0.544932	0.540929	0.260672	0.245997	0.0976079	0.0980471	0.0256678	0.0267523		161.6	0.0601901	0.0619822	0.0242855	0.0255382	0.00509253	3.39769e-05	-0.00651191	0	-0.00241581	0
161.8	0.592288	0.618515	0.38139	0.380991	0.206436	0.2043	0.08085	0.0787844		161.8	0.163055	0.170304	0.103163	0.103332	0.0541183	0.0450871	0.0222039	0.015405	0.00786545	0.00485899		161.8	0.545302	0.541232	0.261076	0.246232	0.0976414	0.0981576	0.0257813	0.0267841		161.8	0.0607559	0.0619822	0.0242539	0.0255382	0.0052605	3.40153e-05	-0.0060391	0	-0.00242569	0
162	0.592511	0.618664	0.381133	0.381222	0.206657	0.204482	0.0806058	0.0788664		162	0.162884	0.170311	0.10314	0.103375	0.0540412	0.0451224	0.0226428	0.0154196	0.00747112	0.00486387		162	0.545435	0.541534	0.261133	0.246468	0.0970218	0.0982681	0.0256458	0.0268159		162	0.060709	0.0619822	0.0239111	0.0255382	0.005339	3.40536e-05	-0.00573183	0	-0.00257453	0
162.2	0.592838	0.618813	0.381314	0.381453	0.207062	0.204664	0.0807338	0.0789485		162.2	0.163002	0.170319	0.103352	0.103418	0.0542192	0.0451577	0.023262	0.0154341	0.00723756	0.00486874		162.2	0.545385	0.541836	0.260509	0.246703	0.0973038	0.0983786	0.0256575	0.0268477		162.2	0.0612914	0.0619822	0.0240036	0.0255382	0.0053686	3.4092e-05	-0.00533263	0	-0.00213901	0
162.4	0.593439	0.618961	0.381985	0.381683	0.207979	0.204845	0.0811497	0.0790305		162.4	0.163258	0.170326	0.102943	0.103462	0.0540117	0.0451929	0.023197	0.0154487	0.00708946	0.00487361		162.4	0.545867	0.542137	0.260443	0.246938	0.0976658	0.098489	0.0260975	0.0268794		162.4	0.0619906	0.0619822	0.0245094	0.0255382	0.00562061	3.41303e-05	-0.00539035	0	-0.00248216	0
162.6	0.593589	0.619109	0.382243	0.381913	0.208318	0.205027	0.0810865	0.0791125		162.6	0.163826	0.170334	0.102994	0.103505	0.0543208	0.0452281	0.0232722	0.0154632	0.00718451	0.00487848		162.6	0.546008	0.542438	0.260445	0.247173	0.0977914	0.0985994	0.0256267	0.0269112		162.6	0.0624821	0.0619822	0.0248736	0.0255382	0.00603669	3.41687e-05	-0.00530053	0	-0.00203541	0
162.8	0.593631	0.619256	0.382344	0.382143	0.207881	0.205208	0.0811015	0.0791945		162.8	0.163756	0.170341	0.102883	0.103548	0.0537504	0.0452633	0.0225083	0.0154778	0.00690089	0.00488334		162.8	0.545903	0.542738	0.260894	0.247408	0.0981231	0.0987098	0.0254138	0.026943		162.8	0.0624269	0.0619822	0.0252915	0.0255382	0.00547935	3.4207e-05	-0.00539816	0	-0.00209861	0
163	0.593996	0.619403	0.382144	0.382373	0.207483	0.205389	0.0806221	0.0792764		163	0.163862	0.170348	0.103412	0.103591	0.0540373	0.0452984	0.0226194	0.0154923	0.00680069	0.0048882		163	0.546625	0.543038	0.2617	0.247642	0.0985051	0.0988202	0.0252443	0.0269748		163	0.062864	0.0619822	0.0256851	0.0255382	0.0055544	3.42453e-05	-0.00533141	0	-0.00149407	0
163.2	0.594808	0.619549	0.382514	0.382602	0.207838	0.20557	0.0803336	0.0793583		163.2	0.163608	0.170356	0.103356	0.103634	0.0541143	0.0453335	0.0226018	0.0155068	0.00736443	0.00489306		163.2	0.547241	0.543337	0.263334	0.247877	0.0991099	0.0989306	0.0259655	0.0270065		163.2	0.0627418	0.0619822	0.0256058	0.0255382	0.00521375	3.42837e-05	-0.00537944	0	-0.00166877	0
163.4	0.594894	0.619695	0.382694	0.38283	0.208261	0.205751	0.0803008	0.0794401		163.4	0.16327	0.170363	0.103488	0.103676	0.0543834	0.0453685	0.0224657	0.0155213	0.00709981	0.00489792		163.4	0.547078	0.543636	0.263632	0.248111	0.0988657	0.0990409	0.0254	0.0270383		163.4	0.0636149	0.0619822	0.0262451	0.0255382	0.00496722	3.4322e-05	-0.00505895	0	-0.00154242	0
163.6	0.593983	0.61984	0.382031	0.383058	0.208296	0.205932	0.0796003	0.0795219		163.6	0.163379	0.17037	0.10394	0.103719	0.0548204	0.0454035	0.0220125	0.0155358	0.0071334	0.00490278		163.6	0.547274	0.543934	0.264314	0.248345	0.0988945	0.0991512	0.0254935	0.0270701		163.6	0.0640423	0.0619822	0.0268926	0.0255382	0.00463	3.43603e-05	-0.00449015	0	-0.00131949	0
163.8	0.593696	0.619985	0.381656	0.383286	0.208252	0.206112	0.0790784	0.0796037		163.8	0.163155	0.170377	0.103711	0.103761	0.0551241	0.0454385	0.0220842	0.0155503	0.00731956	0.00490763		163.8	0.548573	0.544231	0.26553	0.248579	0.0994964	0.0992615	0.0265842	0.0271018		163.8	0.0638526	0.0619822	0.0263912	0.0255382	0.00453977	3.43986e-05	-0.00472815	0	-0.00123217	0
164	0.592967	0.620129	0.380801	0.383514	0.207793	0.206293	0.0784348	0.0796855		164	0.163282	0.170384	0.103895	0.103804	0.0551627	0.0454734	0.0224165	0.0155648	0.00786733	0.00491248		164	0.548388	0.544529	0.265665	0.248813	0.0995126	0.0993717	0.0265561	0.0271336		164	0.0636735	0.0619822	0.0263978	0.0255382	0.00436908	3.44368e-05	-0.00451325	0	-0.00108158	0
164.2	0.592172	0.620273	0.379887	0.383741	0.207132	0.206473	0.0777896	0.0797672		164.2	0.163159	0.170391	0.103654	0.103846	0.0546435	0.0455083	0.0222799	0.0155792	0.00804599	0.00491733		164.2	0.548624	0.544825	0.266152	0.249047	0.0996104	0.0994819	0.0271959	0.0271653		164.2	0.0633299	0.0619822	0.0267055	0.0255382	0.00418606	3.44751e-05	-0.00467362	0	-0.000524536	0
164.4	0.592524	0.620416	0.380256	0.383968	0.206906	0.206653	0.0779826	0.0798489		164.4	0.16254	0.170399	0.10338	0.103888	0.0546821	0.0455431	0.0222319	0.0155937	0.0075707	0.00492217		164.4	0.548986	0.545121	0.266836	0.249281	0.0993278	0.0995921	0.0274293	0.0271971		164.4	0.0627356	0.0619822	0.0264941	0.0255382	0.0032232	3.45134e-05	-0.00514706	0	-0.000786623	0
164.6	0.592368	0.620559	0.37999	0.384194	0.206747	0.206833	0.077721	0.0799305		164.6	0.163033	0.170405	0.103662	0.103931	0.0550072	0.045578	0.0228009	0.0156082	0.007798	0.00492702		164.6	0.549585	0.545417	0.267348	0.249514	0.099799	0.0997023	0.027999	0.0272288		164.6	0.0622214	0.0619822	0.0269826	0.0255382	0.0034285	3.45516e-05	-0.00503042	0	-0.000944797	0
164.8	0.592108	0.620702	0.37978	0.38442	0.206963	0.207013	0.0779134	0.0800121		164.8	0.162829	0.170412	0.103207	0.103973	0.0546909	0.0456127	0.0221778	0.0156226	0.00702566	0.00493186		164.8	0.549413	0.545712	0.267414	0.249748	0.0987782	0.0998125	0.028006	0.0272606		164.8	0.0621902	0.0619822	0.0267381	0.0255382	0.00329271	3.45899e-05	-0.00497161	0	-0.001281	0
165	0.59184	0.620844	0.379878	0.384646	0.206457	0.207193	0.0774359	0.0800937		165	0.163074	0.170419	0.103631	0.104015	0.054937	0.0456475	0.0222989	0.015637	0.00714507	0.0049367		165	0.549418	0.546006	0.267156	0.249981	0.0989696	0.0999226	0.0279987	0.0272923		165	0.0618461	0.0619822	0.0266177	0.0255382	0.00337847	3.46281e-05	-0.00464759	0	-0.00150556	0
165.2	0.592167	0.620985	0.380636	0.384872	0.207184	0.207373	0.0777242	0.0801753		165.2	0.163192	0.170426	0.104175	0.104056	0.0547237	0.0456822	0.0222003	0.0156515	0.00770176	0.00494153		165.2	0.549551	0.5463	0.267444	0.250214	0.0987049	0.100033	0.0281561	0.027324		165.2	0.0611776	0.0619822	0.0263032	0.0255382	0.00335255	3.46664e-05	-0.00464886	0	-0.00222688	0
165.4	0.592196	0.621126	0.380678	0.385097	0.207461	0.207552	0.0779213	0.0802568		165.4	0.163229	0.170433	0.10404	0.104098	0.0545478	0.0457169	0.0215825	0.0156659	0.00745347	0.00494637		165.4	0.549216	0.546594	0.267273	0.250447	0.0983584	0.100143	0.0285896	0.0273558		165.4	0.061583	0.0619822	0.0271538	0.0255382	0.00345402	3.47046e-05	-0.00438193	0	-0.00193711	0
165.6	0.592085	0.621267	0.380887	0.385321	0.20813	0.207731	0.0785294	0.0803383		165.6	0.163097	0.17044	0.103433	0.10414	0.0542299	0.0457515	0.0208521	0.0156803	0.00703372	0.0049512		165.6	0.549616	0.546887	0.26764	0.25068	0.0981923	0.100253	0.0290917	0.0273875		165.6	0.061535	0.0619822	0.0269496	0.0255382	0.00321187	3.47428e-05	-0.00454071	0	-0.0022633	0
165.8	0.593027	0.621407	0.381797	0.385546	0.209195	0.207911	0.0794351	0.0804197		165.8	0.163507	0.170446	0.103995	0.104181	0.0542946	0.0457861	0.0210733	0.0156947	0.00664431	0.00495603		165.8	0.548602	0.547179	0.266453	0.250913	0.0969812	0.100363	0.0280548	0.0274192		165.8	0.0609489	0.0619822	0.0271156	0.0255382	0.0034972	3.4781e-05	-0.00383279	0	-0.00261721	0
166	0.593928	0.621546	0.382412	0.38577	0.210358	0.20809	0.0803786	0.0805011		166	0.163381	0.170453	0.104217	0.104223	0.0540671	0.0458207	0.0215378	0.0157091	0.00636743	0.00496085		166	0.54867	0.547471	0.266179	0.251145	0.0969521	0.100473	0.027791	0.0274509		166	0.0610106	0.0619822	0.027251	0.0255382	0.00387883	3.48192e-05	-0.00386243	0	-0.0028529	0
166.2	0.594759	0.621685	0.383442	0.385993	0.211039	0.208269	0.081456	0.0805825		166.2	0.164071	0.17046	0.103993	0.104264	0.054195	0.0458552	0.0218306	0.0157234	0.00611708	0.00496568		166.2	0.548571	0.547762	0.264951	0.251377	0.0968051	0.100583	0.0270195	0.0274827		166.2	0.0608807	0.0619822	0.027008	0.0255382	0.00368432	3.48574e-05	-0.00423712	0	-0.00302997	0
166.4	0.595375	0.621824	0.384512	0.386216	0.211335	0.208447	0.082088	0.0806639		166.4	0.163633	0.170466	0.103647	0.104306	0.0534323	0.0458897	0.0210136	0.0157378	0.00538708	0.0049705		166.4	0.548709	0.548053	0.26465	0.25161	0.0968305	0.100693	0.0266936	0.0275144		166.4	0.060885	0.0619822	0.0270745	0.0255382	0.00405576	3.48956e-05	-0.00473433	0	-0.0031833	0
166.6	0.595603	0.621962	0.385207	0.386439	0.210827	0.208626	0.0821717	0.0807452		166.6	0.16342	0.170473	0.103661	0.104347	0.0532687	0.0459241	0.0205075	0.0157522	0.00529105	0.00497532		166.6	0.548592	0.548344	0.264131	0.251842	0.0969215	0.100803	0.0259375	0.0275461		166.6	0.061142	0.0619822	0.0271871	0.0255382	0.0049887	3.49337e-05	-0.00426022	0	-0.00213235	0
166.8	0.596177	0.6221	0.386449	0.386662	0.210743	0.208804	0.0822216	0.0808264		166.8	0.162775	0.170479	0.103714	0.104388	0.0527872	0.0459585	0.0199239	0.0157665	0.00485522	0.00498014		166.8	0.548877	0.548634	0.264207	0.252074	0.0973285	0.100913	0.0251483	0.0275778		166.8	0.0614095	0.0619822	0.0275478	0.0255382	0.00491236	3.49719e-05	-0.00394831	0	-0.00199769	0
167	0.59631	0.622237	0.387043	0.386884	0.210661	0.208983	0.0816967	0.0809077		167	0.162824	0.170486	0.104263	0.104429	0.0532735	0.0459929	0.020254	0.0157809	0.00500623	0.00498495		167	0.549605	0.548923	0.264267	0.252306	0.0974566	0.101022	0.0245799	0.0276095		167	0.0617531	0.0619822	0.0278024	0.0255382	0.00521718	3.50101e-05	-0.00354512	0	-0.00179414	0
167.2	0.595998	0.622374	0.387321	0.387106	0.211055	0.209161	0.0818849	0.0809889		167.2	0.162438	0.170492	0.103959	0.10447	0.0528881	0.0460273	0.0201936	0.0157952	0.00522598	0.00498976		167.2	0.549575	0.549212	0.264457	0.252537	0.0982308	0.101132	0.0239702	0.0276412		167.2	0.0619186	0.0619822	0.0277138	0.0255382	0.00524981	3.50482e-05	-0.00302228	0	-0.00181128	0
167.4	0.594967	0.62251	0.386831	0.387327	0.210521	0.209339	0.0812424	0.0810701		167.4	0.161671	0.170499	0.103867	0.104511	0.0525362	0.0460616	0.0196077	0.0158095	0.00441819	0.00499457		167.4	0.549733	0.5495	0.264662	0.252769	0.0989337	0.101242	0.0239795	0.0276729		167.4	0.0620172	0.0619822	0.0281005	0.0255382	0.00556428	3.50864e-05	-0.00272881	0	-0.00132948	0
167.6	0.594189	0.622646	0.386305	0.387548	0.210574	0.209517	0.0806227	0.0811512		167.6	0.161953	0.170505	0.104484	0.104551	0.0530879	0.0460958	0.0193861	0.0158238	0.00472723	0.00499938		167.6	0.550311	0.549788	0.26538	0.253	0.0994409	0.101352	0.0243429	0.0277046		167.6	0.0625605	0.0619822	0.0279404	0.0255382	0.0059371	3.51245e-05	-0.00231353	0	-0.00103645	0
167.8	0.594006	0.622782	0.385944	0.387769	0.210201	0.209695	0.0802173	0.0812324		167.8	0.161472	0.170511	0.104354	0.104592	0.0531197	0.0461301	0.0193864	0.0158381	0.00475929	0.00500418		167.8	0.550769	0.550075	0.265702	0.253231	0.0996887	0.101462	0.0246625	0.0277363		167.8	0.0623753	0.0619822	0.0271784	0.0255382	0.00591508	3.51626e-05	-0.00258799	0	-0.000988303	0
168	0.593437	0.622917	0.385379	0.38799	0.209601	0.209873	0.0798532	0.0813134		168	0.161436	0.170518	0.104583	0.104632	0.0533215	0.0461643	0.0194679	0.0158524	0.0049989	0.00500899		168	0.550938	0.550362	0.265758	0.253462	0.099702	0.101571	0.0246706	0.027768		168	0.0624272	0.0619822	0.0274545	0.0255382	0.00573761	3.52007e-05	-0.00225787	0	-0.000816471	0
168.2	0.593277	0.623051	0.385478	0.38821	0.20926	0.21005	0.0799566	0.0813945		168.2	0.160984	0.170524	0.104282	0.104673	0.0530176	0.0461984	0.0196305	0.0158667	0.00461565	0.00501379		168.2	0.551686	0.550649	0.267046	0.253693	0.100574	0.101681	0.0254773	0.0277997		168.2	0.0628461	0.0619822	0.0282555	0.0255382	0.00618643	3.52388e-05	-0.00243338	0	-0.000542475	0
168.4	0.593444	0.623186	0.385844	0.388429	0.209559	0.210228	0.0800106	0.0814755		168.4	0.160497	0.17053	0.103817	0.104713	0.0528845	0.0462326	0.0195452	0.015881	0.00433633	0.00501858		168.4	0.552252	0.550935	0.267948	0.253924	0.100873	0.101791	0.0262331	0.0278314		168.4	0.0625491	0.0619822	0.0275015	0.0255382	0.00550068	3.52769e-05	-0.00309855	0	-0.000976836	0
168.6	0.592996	0.623319	0.385352	0.388649	0.209042	0.210405	0.0796233	0.0815565		168.6	0.160643	0.170536	0.103986	0.104753	0.0538052	0.0462667	0.0198202	0.0158953	0.0051451	0.00502338		168.6	0.552774	0.55122	0.269213	0.254155	0.101482	0.101901	0.0271456	0.0278631		168.6	0.0630727	0.0619822	0.0276526	0.0255382	0.00576737	3.5315e-05	-0.00325236	0	-0.00101793	0
168.8	0.593067	0.623453	0.385312	0.388868	0.20896	0.210582	0.0798478	0.0816374		168.8	0.160668	0.170542	0.103848	0.104794	0.053748	0.0463007	0.0196096	0.0159095	0.00488761	0.00502817		168.8	0.553014	0.551505	0.2698	0.254386	0.10149	0.10201	0.0275909	0.0278947		168.8	0.0626486	0.0619822	0.026683	0.0255382	0.00488381	3.53531e-05	-0.00399619	0	-0.0015312	0
169	0.593764	0.623585	0.38596	0.389087	0.209538	0.210759	0.0800296	0.0817183		169	0.160845	0.170549	0.103734	0.104834	0.0536965	0.0463347	0.0195757	0.0159238	0.00508314	0.00503296		169	0.553797	0.551789	0.270686	0.254616	0.102708	0.10212	0.0280166	0.0279264		169	0.0623659	0.0619822	0.0266195	0.0255382	0.00488197	3.53912e-05	-0.00379037	0	-0.00193698	0
169.2	0.594136	0.623718	0.38635	0.389305	0.210502	0.210936	0.0806004	0.0817992		169.2	0.161294	0.170555	0.103457	0.104874	0.0537372	0.0463687	0.0196158	0.015938	0.00581826	0.00503775		169.2	0.55402	0.552073	0.271926	0.254846	0.103473	0.102229	0.0285875	0.0279581		169.2	0.0626775	0.0619822	0.0273214	0.0255382	0.00528523	3.54292e-05	-0.00398769	0	-0.001888	0
169.4	0.594435	0.62385	0.386745	0.389523	0.211384	0.211113	0.0810293	0.0818801		169.4	0.161594	0.170561	0.10378	0.104913	0.0543481	0.0464027	0.0198831	0.0159523	0.00585441	0.00504254		169.4	0.554339	0.552356	0.27227	0.255076	0.103696	0.102339	0.0291531	0.0279898		169.4	0.0628297	0.0619822	0.0276668	0.0255382	0.00503096	3.54673e-05	-0.0043049	0	-0.00171556	0
169.6	0.594732	0.623981	0.387139	0.389741	0.212152	0.211289	0.0813607	0.0819609		169.6	0.162235	0.170567	0.103752	0.104953	0.0551906	0.0464366	0.0206491	0.0159665	0.00667276	0.00504732		169.6	0.554319	0.552639	0.27261	0.255306	0.103201	0.102449	0.0291215	0.0280214		169.6	0.062265	0.0619822	0.0276428	0.0255382	0.00437551	3.55053e-05	-0.00428934	0	-0.00227803	0
169.8	0.59518	0.624112	0.387104	0.389958	0.212668	0.211466	0.0816588	0.0820417		169.8	0.163186	0.170573	0.104351	0.104993	0.0559516	0.0464705	0.0217923	0.0159807	0.0071171	0.0050521		169.8	0.553872	0.552921	0.272343	0.255536	0.102779	0.102558	0.0281188	0.0280531		169.8	0.0618184	0.0619822	0.0275191	0.0255382	0.00403827	3.55434e-05	-0.00446082	0	-0.00300398	0
170	0.59579	0.624243	0.387143	0.390175	0.213212	0.211642	0.0816859	0.0821224		170	0.163561	0.170579	0.104661	0.105033	0.0557596	0.0465043	0.0219489	0.0159949	0.00759056	0.00505688		170	0.554262	0.553203	0.273026	0.255766	0.102899	0.102668	0.0284605	0.0280848		170	0.0616169	0.0619822	0.0274725	0.0255382	0.0037756	3.55814e-05	-0.00515706	0	-0.00358516	0
170.2	0.596295	0.624373	0.387702	0.390391	0.213299	0.211818	0.0824688	0.0822031		170.2	0.164119	0.170584	0.105433	0.105072	0.0563967	0.0465381	0.0227811	0.0160091	0.00793886	0.00506165		170.2	0.554541	0.553485	0.273061	0.255995	0.102783	0.102777	0.0281071	0.0281164		170.2	0.061134	0.0619822	0.0270049	0.0255382	0.00367745	3.56194e-05	-0.00553205	0	-0.00361643	0
170.4	0.596786	0.624503	0.387922	0.390608	0.213296	0.211994	0.0825554	0.0822838		170.4	0.163988	0.17059	0.106029	0.105111	0.0562865	0.0465719	0.0225948	0.0160233	0.00776793	0.00506643		170.4	0.554784	0.553765	0.273791	0.256225	0.103176	0.102886	0.0283965	0.0281481		170.4	0.0614367	0.0619822	0.0271637	0.0255382	0.00391699	3.56574e-05	-0.00565917	0	-0.00344244	0
170.6	0.597014	0.624632	0.388349	0.390824	0.213509	0.21217	0.0823449	0.0823645		170.6	0.164118	0.170596	0.10618	0.105151	0.0567609	0.0466056	0.02238	0.0160375	0.00793362	0.0050712		170.6	0.554449	0.554046	0.273696	0.256454	0.102653	0.102996	0.027926	0.0281797		170.6	0.0615785	0.0619822	0.0278047	0.0255382	0.00393142	3.56954e-05	-0.00502912	0	-0.00331145	0
170.8	0.59752	0.624761	0.388803	0.391039	0.213855	0.212346	0.0819688	0.0824451		170.8	0.164636	0.170602	0.106782	0.10519	0.0573345	0.0466393	0.0230933	0.0160516	0.00816307	0.00507597		170.8	0.554612	0.554326	0.274329	0.256683	0.102539	0.103105	0.0273532	0.0282114		170.8	0.0610814	0.0619822	0.0278145	0.0255382	0.00309604	3.57334e-05	-0.00512337	0	-0.0038358	0
171	0.59786	0.624889	0.388323	0.391254	0.213892	0.212522	0.0821327	0.0825257		171	0.165246	0.170608	0.107365	0.105229	0.0576506	0.046673	0.0235014	0.0160658	0.00883623	0.00508074		171	0.554849	0.554605	0.273996	0.256912	0.101462	0.103215	0.0265588	0.028243		171	0.0611891	0.0619822	0.0277223	0.0255382	0.00306611	3.57714e-05	-0.00517236	0	-0.00354131	0
171.2	0.598012	0.625017	0.388467	0.391469	0.214775	0.212697	0.082666	0.0826062		171.2	0.164838	0.170613	0.107036	0.105268	0.0572718	0.0467066	0.0230661	0.01608	0.00848675	0.0050855		171.2	0.555264	0.554884	0.274568	0.257141	0.102199	0.103324	0.0265337	0.0282747		171.2	0.0608071	0.0619822	0.0273726	0.0255382	0.00279497	3.58094e-05	-0.00507464	0	-0.0041038	0
171.4	0.598229	0.625145	0.38838	0.391684	0.214835	0.212872	0.0823385	0.0826867		171.4	0.164085	0.170619	0.106862	0.105307	0.0567612	0.0467402	0.0225393	0.0160941	0.00823358	0.00509026		171.4	0.556249	0.555162	0.275657	0.25737	0.102306	0.103433	0.0277948	0.0283063		171.4	0.0606467	0.0619822	0.0275044	0.0255382	0.00294521	3.58473e-05	-0.0052476	0	-0.00353826	0
171.6	0.598497	0.625272	0.388318	0.391898	0.215554	0.213048	0.0825031	0.0827672		171.6	0.164453	0.170625	0.106911	0.105346	0.0573513	0.0467738	0.0224622	0.0161082	0.00804192	0.00509502		171.6	0.556876	0.55544	0.276094	0.257598	0.102332	0.103543	0.0277647	0.0283379		171.6	0.0607669	0.0619822	0.0277525	0.0255382	0.00314484	3.58853e-05	-0.00528853	0	-0.0033595	0
171.8	0.599021	0.625399	0.388196	0.392112	0.215846	0.213223	0.0826209	0.0828477		171.8	0.163558	0.17063	0.106048	0.105385	0.0565465	0.0468073	0.0219259	0.0161224	0.00744796	0.00509978		171.8	0.556638	0.555718	0.275773	0.257827	0.101635	0.103652	0.0277996	0.0283696		171.8	0.0607038	0.0619822	0.0280163	0.0255382	0.00390288	3.59233e-05	-0.00513776	0	-0.00290212	0
172	0.599223	0.625525	0.388066	0.392325	0.216	0.213398	0.0828064	0.0829281		172	0.163106	0.170636	0.105399	0.105424	0.0559816	0.0468408	0.0216539	0.0161365	0.00696128	0.00510453		172	0.557221	0.555995	0.276499	0.258055	0.101985	0.103761	0.028255	0.0284012		172	0.0606217	0.0619822	0.0279769	0.0255382	0.00432348	3.59612e-05	-0.00498744	0	-0.00242646	0
172.2	0.599563	0.625651	0.3886	0.392539	0.216692	0.213573	0.0837666	0.0830085		172.2	0.162793	0.170641	0.104732	0.105462	0.0554313	0.0468742	0.0215536	0.0161506	0.00620677	0.00510929		172.2	0.557839	0.556271	0.277085	0.258283	0.102481	0.10387	0.0285807	0.0284328		172.2	0.0609357	0.0619822	0.027722	0.0255382	0.00505048	3.59991e-05	-0.00479975	0	-0.00202389	0
172.4	0.60008	0.625777	0.388963	0.392752	0.216521	0.213747	0.0841528	0.0830888		172.4	0.162573	0.170647	0.104637	0.105501	0.0555177	0.0469076	0.0212085	0.0161647	0.00606308	0.00511404		172.4	0.558537	0.556547	0.277629	0.258511	0.102899	0.10398	0.0291048	0.0284644		172.4	0.0606882	0.0619822	0.0269357	0.0255382	0.00452154	3.60371e-05	-0.0046462	0	-0.00191549	0
172.6	0.601004	0.625902	0.389557	0.392964	0.216554	0.213922	0.0852572	0.0831692		172.6	0.162827	0.170652	0.104118	0.105539	0.0555701	0.046941	0.0210458	0.0161788	0.00615516	0.00511878		172.6	0.558653	0.556823	0.277967	0.258739	0.103561	0.104089	0.0291522	0.0284961		172.6	0.0608741	0.0619822	0.0267875	0.0255382	0.0048995	3.6075e-05	-0.0041592	0	-0.0016708	0
172.8	0.601635	0.626026	0.390552	0.393176	0.217002	0.214096	0.08573	0.0832494		172.8	0.162999	0.170658	0.103599	0.105577	0.0550578	0.0469744	0.0205315	0.0161929	0.00549122	0.00512353		172.8	0.557951	0.557098	0.277381	0.258967	0.103192	0.104198	0.0284362	0.0285277		172.8	0.0605702	0.0619822	0.025972	0.0255382	0.00442535	3.61129e-05	-0.00407033	0	-0.00177613	0
173	0.601913	0.62615	0.391376	0.393388	0.21764	0.214271	0.0865549	0.0833297		173	0.162907	0.170663	0.102902	0.105616	0.0546409	0.0470077	0.0206298	0.0162069	0.00530481	0.00512827		173	0.558169	0.557372	0.277823	0.259195	0.104117	0.104307	0.028581	0.0285593		173	0.0614624	0.0619822	0.0268363	0.0255382	0.00533047	3.61508e-05	-0.00313068	0	-0.00106762	0
173.2	0.600811	0.626274	0.391372	0.3936	0.217354	0.214445	0.0861588	0.0834099		173.2	0.16303	0.170668	0.103242	0.105654	0.0545779	0.047041	0.0212049	0.016221	0.00562811	0.00513301		173.2	0.558031	0.557646	0.27803	0.259422	0.104513	0.104416	0.0284231	0.0285909		173.2	0.0619252	0.0619822	0.0271212	0.0255382	0.00551355	3.61887e-05	-0.00306093	0	-0.000391784	0
173.4	0.599809	0.626398	0.391104	0.393811	0.216885	0.214619	0.0854815	0.0834901		173.4	0.162112	0.170674	0.103357	0.105692	0.0543595	0.0470742	0.0211126	0.016235	0.00534603	0.00513775		173.4	0.557652	0.55792	0.277545	0.259649	0.104481	0.104525	0.0283464	0.0286225		173.4	0.0616013	0.0619822	0.0267106	0.0255382	0.00472433	3.62266e-05	-0.00283829	0	-0.000916112	0
173.6	0.598751	0.626521	0.39086	0.394022	0.215754	0.214793	0.0846225	0.0835703		173.6	0.161717	0.170679	0.102565	0.10573	0.0542823	0.0471074	0.021101	0.0162491	0.00515105	0.00514249		173.6	0.557332	0.558193	0.277174	0.259877	0.104578	0.104634	0.0279451	0.0286541		173.6	0.0615538	0.0619822	0.0266053	0.0255382	0.00411899	3.62644e-05	-0.00217101	0	-0.00141005	0
173.8	0.59855	0.626643	0.39106	0.394232	0.215994	0.214966	0.0845785	0.0836504		173.8	0.161327	0.170684	0.102658	0.105768	0.0537664	0.0471406	0.0210824	0.0162631	0.00483394	0.00514722		173.8	0.556808	0.558465	0.276764	0.260104	0.104467	0.104743	0.0271908	0.0286857		173.8	0.0616756	0.0619822	0.0265732	0.0255382	0.00413567	3.63023e-05	-0.00228867	0	-0.00136601	0
174	0.598599	0.626766	0.391155	0.394442	0.216055	0.21514	0.0848647	0.0837305		174	0.161213	0.17069	0.102983	0.105806	0.0535389	0.0471737	0.0210308	0.0162772	0.00491965	0.00515195		174	0.557159	0.558738	0.276932	0.260331	0.104396	0.104852	0.0276357	0.0287173		174	0.0618884	0.0619822	0.0264341	0.0255382	0.003841	3.63402e-05	-0.00253766	0	-0.00136448	0
174.2	0.59868	0.626887	0.391793	0.394652	0.216046	0.215314	0.0852213	0.0838105		174.2	0.161647	0.170695	0.103765	0.105843	0.0540357	0.0472068	0.0219057	0.0162912	0.00523511	0.00515668		174.2	0.556958	0.559009	0.276695	0.260557	0.104308	0.104961	0.027185	0.0287489		174.2	0.0620197	0.0619822	0.0265964	0.0255382	0.00341461	3.6378e-05	-0.00282026	0	-0.00124464	0
174.4	0.598545	0.627009	0.391418	0.394862	0.215508	0.215487	0.0843974	0.0838906		174.4	0.161778	0.1707	0.104064	0.105881	0.0540607	0.0472399	0.0216313	0.0163052	0.00536674	0.00516141		174.4	0.556746	0.55928	0.277166	0.260784	0.10474	0.10507	0.0272933	0.0287805		174.4	0.0623923	0.0619822	0.0264404	0.0255382	0.00267778	3.64159e-05	-0.00337438	0	-0.00184591	0
174.6	0.598468	0.62713	0.39093	0.395071	0.21557	0.21566	0.0835563	0.0839705		174.6	0.162212	0.170705	0.10401	0.105918	0.054397	0.0472729	0.0218763	0.0163192	0.00581385	0.00516613		174.6	0.556724	0.559551	0.277225	0.261011	0.104839	0.105179	0.0271017	0.0288121		174.6	0.0628917	0.0619822	0.0267845	0.0255382	0.0026345	3.64537e-05	-0.00316852	0	-0.00168972	0
174.8	0.598873	0.62725	0.391253	0.39528	0.21524	0.215833	0.0831752	0.0840505		174.8	0.16232	0.17071	0.104027	0.105956	0.0536962	0.0473059	0.0219742	0.0163332	0.00603239	0.00517085		174.8	0.557249	0.559821	0.277704	0.261237	0.105031	0.105288	0.0271702	0.0288437		174.8	0.0629385	0.0619822	0.0262327	0.0255382	0.00233326	3.64915e-05	-0.00349729	0	-0.00211279	0
175	0.599069	0.62737	0.391364	0.395488	0.215234	0.216006	0.0831358	0.0841304		175	0.162253	0.170715	0.104435	0.105993	0.0540569	0.0473389	0.0216302	0.0163472	0.00659429	0.00517557		175	0.558085	0.560091	0.277952	0.261463	0.10503	0.105397	0.0273718	0.0288752		175	0.0628068	0.0619822	0.02556	0.0255382	0.00220976	3.65293e-05	-0.00430164	0	-0.00241596	0
175.2	0.59914	0.62749	0.391505	0.395696	0.215271	0.216179	0.0828663	0.0842103		175.2	0.161823	0.17072	0.104476	0.106031	0.0535103	0.0473718	0.0210071	0.0163611	0.00644812	0.00518029		175.2	0.559237	0.56036	0.278709	0.261689	0.105812	0.105506	0.0282818	0.0289068		175.2	0.0623468	0.0619822	0.0253532	0.0255382	0.00211055	3.65672e-05	-0.0042794	0	-0.00321963	0
175.4	0.599264	0.62761	0.39108	0.395904	0.215227	0.216352	0.0823147	0.0842902		175.4	0.161801	0.170725	0.104107	0.106068	0.0530679	0.0474047	0.0203432	0.0163751	0.00592119	0.005185		175.4	0.560064	0.560629	0.279027	0.261915	0.105375	0.105615	0.0286701	0.0289384		175.4	0.0625474	0.0619822	0.026212	0.0255382	0.00267434	3.6605e-05	-0.00434254	0	-0.00295662	0
175.6	0.599172	0.627729	0.390593	0.396112	0.215992	0.216524	0.0825153	0.08437		175.6	0.162382	0.17073	0.104282	0.106105	0.0538482	0.0474375	0.0207856	0.0163891	0.00575564	0.00518971		175.6	0.560821	0.560897	0.279583	0.262141	0.105469	0.105723	0.0288709	0.02897		175.6	0.0621732	0.0619822	0.0259148	0.0255382	0.00277082	3.66427e-05	-0.00438592	0	-0.00317677	0
175.8	0.599307	0.627847	0.390327	0.396319	0.216209	0.216697	0.0823593	0.0844498		175.8	0.162494	0.170735	0.104386	0.106142	0.0533596	0.0474704	0.0209383	0.016403	0.00574778	0.00519442		175.8	0.561534	0.561165	0.279395	0.262367	0.105265	0.105832	0.0291643	0.0290015		175.8	0.0619283	0.0619822	0.0257107	0.0255382	0.0035191	3.66805e-05	-0.00417805	0	-0.00305093	0
176	0.599139	0.627965	0.390391	0.396526	0.216371	0.216869	0.0826367	0.0845296		176	0.16331	0.17074	0.105087	0.106179	0.05402	0.0475032	0.0210562	0.0164169	0.0060564	0.00519913		176	0.562694	0.561433	0.280502	0.262592	0.105898	0.105941	0.0298649	0.0290331		176	0.0613787	0.0619822	0.0251933	0.0255382	0.00369951	3.67183e-05	-0.00419584	0	-0.0027686	0
176.2	0.600346	0.628083	0.391673	0.396732	0.217284	0.217041	0.0843151	0.0846093		176.2	0.164178	0.170745	0.105969	0.106216	0.0550787	0.0475359	0.0215387	0.0164309	0.00662472	0.00520384		176.2	0.56353	0.5617	0.280534	0.262818	0.105834	0.10605	0.0301055	0.0290647		176.2	0.0607954	0.0619822	0.0250377	0.0255382	0.00404391	3.67561e-05	-0.00421171	0	-0.00314893	0
176.4	0.600254	0.628201	0.39224	0.396938	0.217177	0.217213	0.0844424	0.084689		176.4	0.164912	0.17075	0.106907	0.106253	0.0562126	0.0475686	0.0223389	0.0164448	0.00713544	0.00520854		176.4	0.563822	0.561966	0.280929	0.263043	0.106058	0.106158	0.0304402	0.0290962		176.4	0.0603152	0.0619822	0.0249472	0.0255382	0.00390287	3.67938e-05	-0.00454677	0	-0.00351167	0
176.6	0.600356	0.628318	0.39257	0.397144	0.217657	0.217385	0.0847751	0.0847686		176.6	0.165751	0.170755	0.106907	0.106289	0.0566705	0.0476013	0.0227294	0.0164587	0.0073201	0.00521324		176.6	0.563852	0.562232	0.28106	0.263268	0.105941	0.106267	0.0303614	0.0291278		176.6	0.0600679	0.0619822	0.0243045	0.0255382	0.00392489	3.68316e-05	-0.0050413	0	-0.00399748	0
176.8	0.60011	0.628434	0.393046	0.39735	0.217883	0.217557	0.0847419	0.0848483		176.8	0.166277	0.17076	0.107717	0.106326	0.057354	0.047634	0.0232075	0.0164726	0.00758285	0.00521794		176.8	0.564171	0.562498	0.281255	0.263493	0.105977	0.106376	0.0303485	0.0291593		176.8	0.0601208	0.0619822	0.0248846	0.0255382	0.00434396	3.68693e-05	-0.00523288	0	-0.00425413	0
177	0.599656	0.62855	0.393198	0.397555	0.218337	0.217728	0.0853549	0.0849279		177	0.166786	0.170764	0.108277	0.106362	0.057659	0.0476666	0.024149	0.0164865	0.00797811	0.00522264		177	0.565059	0.562763	0.28171	0.263718	0.106887	0.106484	0.0309133	0.0291909		177	0.0601624	0.0619822	0.0252439	0.0255382	0.00473575	3.69071e-05	-0.00532067	0	-0.00383047	0
177.2	0.598783	0.628666	0.392806	0.39776	0.218312	0.2179	0.0850777	0.0850074		177.2	0.166726	0.170769	0.10883	0.106399	0.0578722	0.0476992	0.0240381	0.0165004	0.00819615	0.00522733		177.2	0.565547	0.563027	0.282632	0.263943	0.107574	0.106593	0.0312269	0.0292224		177.2	0.059646	0.0619822	0.0247279	0.0255382	0.00517888	3.69448e-05	-0.00587634	0	-0.00391966	0
177.4	0.598994	0.628782	0.392944	0.397964	0.218746	0.218071	0.0856407	0.085087		177.4	0.166025	0.170774	0.108621	0.106435	0.0577933	0.0477317	0.0237382	0.0165143	0.00774128	0.00523202		177.4	0.565402	0.563291	0.282431	0.264167	0.107639	0.106702	0.0311666	0.029254		177.4	0.0599316	0.0619822	0.0247596	0.0255382	0.00499661	3.69825e-05	-0.00595351	0	-0.00396474	0
177.6	0.599167	0.628897	0.39299	0.398169	0.218657	0.218242	0.0860423	0.0851665		177.6	0.166054	0.170779	0.108335	0.106471	0.0580584	0.0477642	0.0240515	0.0165281	0.00816265	0.00523671		177.6	0.565056	0.563555	0.281862	0.264392	0.107417	0.10681	0.0305646	0.0292855		177.6	0.0606788	0.0619822	0.0254039	0.0255382	0.00537828	3.70202e-05	-0.00563106	0	-0.00360046	0
177.8	0.600068	0.629012	0.393144	0.398373	0.220028	0.218414	0.0868002	0.0852459		177.8	0.165769	0.170783	0.108357	0.106508	0.058218	0.0477967	0.0243295	0.016542	0.00838805	0.0052414		177.8	0.56476	0.563818	0.281695	0.264616	0.107299	0.106919	0.0298185	0.029317		177.8	0.0613393	0.0619822	0.0257622	0.0255382	0.00578577	3.70579e-05	-0.00597504	0	-0.00278102	0
178	0.600747	0.629126	0.3933	0.398576	0.220408	0.218585	0.0869861	0.0853254		178	0.166335	0.170788	0.108641	0.106544	0.0584961	0.0478292	0.0250225	0.0165558	0.00904428	0.00524608		178	0.564888	0.564081	0.282103	0.26484	0.107852	0.107027	0.0299238	0.0293486		178	0.0621157	0.0619822	0.0260517	0.0255382	0.00614233	3.70956e-05	-0.00642624	0	-0.00268498	0
178.2	0.601319	0.62924	0.393992	0.398779	0.220534	0.218755	0.086762	0.0854048		178.2	0.166696	0.170792	0.108794	0.10658	0.0582688	0.0478616	0.024785	0.0165697	0.00909772	0.00525076		178.2	0.564278	0.564343	0.282232	0.265064	0.108073	0.107136	0.0296121	0.0293801		178.2	0.061868	0.0619822	0.0263223	0.0255382	0.00622604	3.71333e-05	-0.00679471	0	-0.0028876	0
178.4	0.60119	0.629353	0.393671	0.398982	0.220065	0.218926	0.0861488	0.0854841		178.4	0.166526	0.170797	0.109185	0.106616	0.058412	0.0478939	0.025091	0.0165835	0.00943003	0.00525544		178.4	0.564237	0.564605	0.282821	0.265288	0.108654	0.107244	0.0295352	0.0294116		178.4	0.0627958	0.0619822	0.0261227	0.0255382	0.00617162	3.7171e-05	-0.0068095	0	-0.00285487	0
178.6	0.601325	0.629467	0.393516	0.399185	0.220534	0.219097	0.0858663	0.0855635		178.6	0.166201	0.170802	0.108538	0.106651	0.057774	0.0479263	0.0247885	0.0165973	0.00918489	0.00526012		178.6	0.5639	0.564866	0.2827	0.265512	0.108882	0.107353	0.029831	0.0294432		178.6	0.0628831	0.0619822	0.0262924	0.0255382	0.00596569	3.72086e-05	-0.00688861	0	-0.00268671	0
178.8	0.601775	0.629579	0.394176	0.399387	0.220395	0.219267	0.0856271	0.0856428		178.8	0.166039	0.170806	0.108949	0.106687	0.0575452	0.0479586	0.0247921	0.0166112	0.00936152	0.00526479		178.8	0.563677	0.565127	0.283071	0.265735	0.10961	0.107461	0.0299028	0.0294747		178.8	0.0625252	0.0619822	0.0261534	0.0255382	0.00555022	3.72463e-05	-0.00675204	0	-0.00279004	0
179	0.601715	0.629692	0.394081	0.399589	0.220404	0.219437	0.0852526	0.085722		179	0.165735	0.170811	0.109101	0.106723	0.0579947	0.0479909	0.0247176	0.016625	0.00926009	0.00526947		179	0.564054	0.565388	0.282992	0.265959	0.109309	0.107569	0.0295549	0.0295062		179	0.0622122	0.0619822	0.0264213	0.0255382	0.00535751	3.72839e-05	-0.00696819	0	-0.0028173	0
179.2	0.602371	0.629804	0.394581	0.399791	0.220953	0.219608	0.0854616	0.0858013		179.2	0.165193	0.170815	0.108439	0.106758	0.0570249	0.0480231	0.0240793	0.0166388	0.00882455	0.00527414		179.2	0.564172	0.565648	0.282682	0.266182	0.108844	0.107678	0.0294524	0.0295377		179.2	0.0621097	0.0619822	0.026809	0.0255382	0.00494766	3.73216e-05	-0.00681254	0	-0.00325158	0
179.4	0.602463	0.629915	0.395292	0.399992	0.221556	0.219778	0.0854268	0.0858805		179.4	0.164608	0.170819	0.108036	0.106794	0.0566491	0.0480553	0.0237613	0.0166526	0.00833361	0.0052788		179.4	0.564168	0.565907	0.28248	0.266406	0.108537	0.107786	0.0292992	0.0295692		179.4	0.0614589	0.0619822	0.0266681	0.0255382	0.00496576	3.73592e-05	-0.00692889	0	-0.00297289	0
179.6	0.602729	0.630027	0.396172	0.400193	0.221736	0.219948	0.0856527	0.0859597		179.6	0.16457	0.170824	0.108248	0.106829	0.0565318	0.0480875	0.0243338	0.0166663	0.00877121	0.00528347		179.6	0.564003	0.566166	0.282523	0.266629	0.107978	0.107894	0.0292687	0.0296007		179.6	0.0608772	0.0619822	0.0261676	0.0255382	0.0044116	3.73968e-05	-0.00672787	0	-0.00269341	0
179.8	0.60319	0.630138	0.396894	0.400394	0.22175	0.220117	0.0855934	0.0860388		179.8	0.164645	0.170828	0.10826	0.106865	0.0564749	0.0481196	0.0244348	0.0166801	0.00896551	0.00528813		179.8	0.564072	0.566425	0.282119	0.266852	0.107557	0.108003	0.0289352	0.0296322		179.8	0.0602631	0.0619822	0.0261038	0.0255382	0.0044163	3.74344e-05	-0.0063961	0	-0.00266683	0
180	0.602939	0.630248	0.397333	0.400594	0.221239	0.220287	0.0856568	0.0861179		180	0.164494	0.170833	0.108041	0.1069	0.0564119	0.0481517	0.0240108	0.0166939	0.00854831	0.00529279		180	0.564625	0.566683	0.282677	0.267074	0.106924	0.108111	0.0292655	0.0296638		180	0.0602047	0.0619822	0.0263968	0.0255382	0.00435699	3.7472e-05	-0.00571321	0	-0.00264673	0
180.2	0.603243	0.630359	0.398085	0.400795	0.221135	0.220457	0.0857418	0.086197		180.2	0.164328	0.170837	0.107736	0.106935	0.0565023	0.0481838	0.0238722	0.0167076	0.00818832	0.00529745		180.2	0.564864	0.566941	0.282585	0.267297	0.106341	0.108219	0.0288712	0.0296953		180.2	0.059382	0.0619822	0.0263374	0.0255382	0.00378597	3.75096e-05	-0.00602622	0	-0.00325178	0
180.4	0.602406	0.630468	0.39816	0.400994	0.221219	0.220626	0.085553	0.086276		180.4	0.164854	0.170841	0.108077	0.10697	0.0568812	0.0482158	0.0243896	0.0167214	0.00817389	0.00530211		180.4	0.565382	0.567198	0.282513	0.26752	0.105902	0.108327	0.0285326	0.0297267		180.4	0.0596906	0.0619822	0.0262095	0.0255382	0.00348362	3.75472e-05	-0.0053057	0	-0.00341134	0
180.6	0.602253	0.630578	0.397765	0.401194	0.220896	0.220795	0.0855267	0.086355		180.6	0.165371	0.170846	0.108217	0.107005	0.0566122	0.0482479	0.0242451	0.0167351	0.0081946	0.00530676		180.6	0.565516	0.567455	0.282293	0.267742	0.105863	0.108435	0.0282023	0.0297582		180.6	0.0597779	0.0619822	0.0257857	0.0255382	0.00347767	3.75848e-05	-0.00455984	0	-0.00337119	0
180.8	0.602471	0.630687	0.398368	0.401393	0.221298	0.220964	0.0859415	0.086434		180.8	0.165475	0.17085	0.107723	0.10704	0.0562967	0.0482798	0.0235928	0.0167488	0.00766191	0.00531141		180.8	0.565725	0.567711	0.281838	0.267964	0.105086	0.108544	0.0280221	0.0297897		180.8	0.0598525	0.0619822	0.0261148	0.0255382	0.00364471	3.76224e-05	-0.00401247	0	-0.00335759	0
181	0.602188	0.630796	0.398452	0.401592	0.221016	0.221133	0.0860053	0.086513		181	0.165797	0.170854	0.10768	0.107075	0.0563649	0.0483118	0.0229886	0.0167626	0.00734923	0.00531606		181	0.5664	0.567967	0.282262	0.268186	0.105058	0.108652	0.0287115	0.0298212		181	0.0596909	0.0619822	0.0251821	0.0255382	0.00296385	3.766e-05	-0.00384949	0	-0.00336695	0
181.2	0.602504	0.630904	0.397808	0.40179	0.221007	0.221302	0.0860252	0.0865919		181.2	0.165564	0.170858	0.107857	0.10711	0.0565807	0.0483437	0.021832	0.0167763	0.00679911	0.00532071		181.2	0.566116	0.568222	0.282533	0.268408	0.104823	0.10876	0.0285922	0.0298527		181.2	0.06006	0.0619822	0.0257212	0.0255382	0.00342264	3.76975e-05	-0.00328125	0	-0.00333423	0
181.4	0.602902	0.631012	0.397992	0.401988	0.221177	0.221471	0.0860139	0.0866708		181.4	0.165381	0.170862	0.107787	0.107145	0.056529	0.0483755	0.0218754	0.01679	0.00664098	0.00532535		181.4	0.565993	0.568477	0.282237	0.26863	0.104293	0.108868	0.0283922	0.0298842		181.4	0.0607418	0.0619822	0.0257245	0.0255382	0.00342996	3.77351e-05	-0.00307684	0	-0.003361	0
181.6	0.602665	0.63112	0.39788	0.402186	0.221355	0.22164	0.0856585	0.0867496		181.6	0.165081	0.170867	0.107455	0.107179	0.0564182	0.0484074	0.0215713	0.0168037	0.00659667	0.00533		181.6	0.566236	0.568732	0.282436	0.268852	0.104706	0.108976	0.0282004	0.0299157		181.6	0.0608436	0.0619822	0.0259908	0.0255382	0.00367336	3.77726e-05	-0.00235864	0	-0.00372919	0
181.8	0.603268	0.631227	0.397966	0.402384	0.222176	0.221808	0.0857172	0.0868284		181.8	0.165042	0.170871	0.107947	0.107214	0.0567536	0.0484392	0.0216166	0.0168173	0.00661047	0.00533464		181.8	0.56672	0.568986	0.283088	0.269074	0.105602	0.109084	0.0284166	0.0299471		181.8	0.0614995	0.0619822	0.0261006	0.0255382	0.0038947	3.78101e-05	-0.00226018	0	-0.00357196	0
182	0.603276	0.631334	0.397751	0.402581	0.221843	0.221976	0.0850999	0.0869072		182	0.165056	0.170875	0.108194	0.107248	0.0566416	0.0484709	0.021259	0.016831	0.00657477	0.00533927		182	0.566666	0.56924	0.283776	0.269295	0.106182	0.109192	0.0287437	0.0299786		182	0.0612925	0.0619822	0.0258424	0.0255382	0.00367824	3.78477e-05	-0.00271032	0	-0.00396901	0
182.2	0.602875	0.631441	0.397482	0.402778	0.221535	0.222145	0.0850272	0.086986		182.2	0.164867	0.170879	0.107779	0.107283	0.056083	0.0485027	0.0205666	0.0168447	0.00574879	0.00534391		182.2	0.566526	0.569493	0.284027	0.269516	0.106225	0.1093	0.0290349	0.0300101		182.2	0.0607696	0.0619822	0.0255036	0.0255382	0.0030179	3.78852e-05	-0.00319893	0	-0.00464376	0
182.4	0.602826	0.631547	0.396985	0.402974	0.221325	0.222313	0.0847888	0.0870647		182.4	0.164752	0.170883	0.107753	0.107317	0.0559134	0.0485344	0.0211993	0.0168583	0.00551517	0.00534854		182.4	0.56708	0.569746	0.284317	0.269737	0.107397	0.109408	0.0290843	0.0300415		182.4	0.0609861	0.0619822	0.0256354	0.0255382	0.00260428	3.79227e-05	-0.00331321	0	-0.00470419	0
182.6	0.603155	0.631653	0.396927	0.403171	0.221988	0.222481	0.0849108	0.0871434		182.6	0.164779	0.170887	0.10742	0.107351	0.0557269	0.048566	0.0211661	0.016872	0.00550224	0.00535317		182.6	0.567058	0.569998	0.284798	0.269959	0.108099	0.109516	0.0296717	0.030073		182.6	0.0607559	0.0619822	0.0262126	0.0255382	0.00275799	3.79602e-05	-0.00338946	0	-0.00437485	0
182.8	0.603431	0.631758	0.397034	0.403367	0.221966	0.222648	0.0848898	0.087222		182.8	0.164692	0.170891	0.107774	0.107385	0.0563482	0.0485977	0.022202	0.0168856	0.00654282	0.0053578		182.8	0.567392	0.57025	0.285406	0.270179	0.108547	0.109624	0.0297694	0.0301045		182.8	0.0603673	0.0619822	0.0261217	0.0255382	0.00291865	3.79977e-05	-0.00337772	0	-0.00399411	0
183	0.603821	0.631864	0.397349	0.403562	0.222243	0.222816	0.0851152	0.0873007		183	0.164782	0.170895	0.107467	0.107419	0.0563973	0.0486293	0.0221112	0.0168993	0.0067877	0.00536243		183	0.56831	0.570501	0.286096	0.2704	0.108514	0.109732	0.0302266	0.0301359		183	0.0608067	0.0619822	0.0263793	0.0255382	0.00341872	3.80352e-05	-0.00398872	0	-0.00391615	0
183.2	0.604212	0.631968	0.398071	0.403758	0.222733	0.222984	0.0857213	0.0873792		183.2	0.16455	0.170899	0.107247	0.107453	0.0560336	0.0486608	0.0214961	0.0169129	0.00671262	0.00536705		183.2	0.568627	0.570752	0.286185	0.270621	0.108288	0.10984	0.0306845	0.0301674		183.2	0.0604972	0.0619822	0.0260967	0.0255382	0.0034877	3.80726e-05	-0.00501384	0	-0.00438315	0
183.4	0.604463	0.632073	0.398279	0.403953	0.222822	0.223151	0.086075	0.0874578		183.4	0.164057	0.170903	0.107091	0.107487	0.0558881	0.0486924	0.022008	0.0169265	0.00680928	0.00537167		183.4	0.568437	0.571003	0.286354	0.270841	0.10808	0.109948	0.0304993	0.0301988		183.4	0.0606494	0.0619822	0.0262786	0.0255382	0.00420104	3.81101e-05	-0.00517267	0	-0.00399899	0
183.6	0.604459	0.632177	0.397971	0.404147	0.222178	0.223318	0.0860921	0.0875363		183.6	0.164317	0.170907	0.107547	0.107521	0.0562069	0.0487239	0.0224017	0.0169401	0.0073492	0.00537629		183.6	0.568051	0.571253	0.286346	0.271062	0.107405	0.110055	0.0301272	0.0302303		183.6	0.0608611	0.0619822	0.0266285	0.0255382	0.00401735	3.81476e-05	-0.00510565	0	-0.00375775	0
183.8	0.603942	0.632281	0.397309	0.404342	0.221911	0.223486	0.0856748	0.0876148		183.8	0.164676	0.170911	0.107449	0.107555	0.0566252	0.0487554	0.0226373	0.0169537	0.00757856	0.00538091		183.8	0.568442	0.571503	0.286705	0.271282	0.107142	0.110163	0.0303987	0.0302617		183.8	0.0610343	0.0619822	0.0266304	0.0255382	0.00381806	3.8185e-05	-0.00509695	0	-0.00391403	0
184	0.603223	0.632384	0.39713	0.404536	0.221665	0.223653	0.0856291	0.0876933		184	0.164238	0.170915	0.107472	0.107589	0.0562787	0.0487868	0.022583	0.0169673	0.00719048	0.00538552		184	0.568435	0.571752	0.286317	0.271502	0.106371	0.110271	0.0300338	0.0302931		184	0.0606445	0.0619822	0.0268127	0.0255382	0.00397008	3.82224e-05	-0.00551403	0	-0.00390323	0
184.2	0.603328	0.632487	0.397184	0.40473	0.221954	0.22382	0.0859605	0.0877717		184.2	0.164565	0.170918	0.107687	0.107622	0.0569053	0.0488182	0.0232012	0.0169809	0.0076531	0.00539014		184.2	0.568871	0.572001	0.286363	0.271722	0.106591	0.110379	0.0296369	0.0303246		184.2	0.0600572	0.0619822	0.0264039	0.0255382	0.00390009	3.82599e-05	-0.00607262	0	-0.00374392	0
184.4	0.602833	0.63259	0.39749	0.404923	0.222459	0.223986	0.0867921	0.0878501		184.4	0.164599	0.170922	0.107853	0.107656	0.0570242	0.0488496	0.0236883	0.0169945	0.00771388	0.00539475		184.4	0.569156	0.572249	0.286431	0.271942	0.106439	0.110486	0.029488	0.030356		184.4	0.0598466	0.0619822	0.0260439	0.0255382	0.00346568	3.82973e-05	-0.00624686	0	-0.00417032	0
184.6	0.602378	0.632693	0.397574	0.405116	0.222541	0.224153	0.0866061	0.0879285		184.6	0.164556	0.170926	0.107569	0.107689	0.0565621	0.0488809	0.0233169	0.017008	0.00735084	0.00539935		184.6	0.569459	0.572497	0.286598	0.272162	0.106321	0.110594	0.0296887	0.0303874		184.6	0.0590766	0.0619822	0.024711	0.0255382	0.00268879	3.83347e-05	-0.00680954	0	-0.00454045	0
184.8	0.602853	0.632795	0.39885	0.405309	0.223376	0.22432	0.0871458	0.0880068		184.8	0.164593	0.17093	0.107418	0.107723	0.0567427	0.0489122	0.0232347	0.0170216	0.00706342	0.00540396		184.8	0.569594	0.572744	0.286641	0.272381	0.105682	0.110702	0.0295237	0.0304189		184.8	0.0589981	0.0619822	0.0246611	0.0255382	0.00282448	3.83721e-05	-0.00672158	0	-0.004293	0
185	0.603027	0.632896	0.399417	0.405502	0.223806	0.224486	0.0872088	0.0880851		185	0.16476	0.170933	0.108001	0.107756	0.0570543	0.0489435	0.0234783	0.0170351	0.00752325	0.00540856		185	0.569992	0.572992	0.286833	0.272601	0.106315	0.110809	0.0294106	0.0304503		185	0.0588828	0.0619822	0.024823	0.0255382	0.00302297	3.84095e-05	-0.00657532	0	-0.0042245	0
185.2	0.60398	0.632998	0.399821	0.405694	0.225182	0.224652	0.0876948	0.0881634		185.2	0.164525	0.170937	0.10835	0.107789	0.0572615	0.0489747	0.023378	0.0170487	0.0075003	0.00541316		185.2	0.570259	0.573238	0.286976	0.27282	0.106787	0.110917	0.029509	0.0304817		185.2	0.0587292	0.0619822	0.0252565	0.0255382	0.00351341	3.84469e-05	-0.00663593	0	-0.00370632	0
185.4	0.604612	0.633099	0.401082	0.405886	0.226272	0.224819	0.0882112	0.0882416		185.4	0.164288	0.170941	0.108138	0.107822	0.0571033	0.0490059	0.0234933	0.0170622	0.00703359	0.00541776		185.4	0.571691	0.573484	0.287896	0.273039	0.108463	0.111025	0.0304332	0.0305131		185.4	0.0586619	0.0619822	0.0246478	0.0255382	0.00342706	3.84843e-05	-0.00682809	0	-0.00353486	0
185.6	0.605106	0.6332	0.401665	0.406078	0.226816	0.224985	0.0886604	0.0883198		185.6	0.163912	0.170945	0.107622	0.107855	0.056876	0.0490371	0.0226159	0.0170757	0.00650601	0.00542236		185.6	0.572223	0.57373	0.288476	0.273258	0.109566	0.111132	0.0304213	0.0305446		185.6	0.0587208	0.0619822	0.024439	0.0255382	0.00334202	3.85217e-05	-0.00643165	0	-0.00354082	0
185.8	0.605417	0.6333	0.401791	0.406269	0.226895	0.22515	0.0884209	0.088398		185.8	0.163809	0.170948	0.107871	0.107888	0.0571222	0.0490682	0.022357	0.0170892	0.00648902	0.00542695		185.8	0.572382	0.573975	0.289145	0.273477	0.110373	0.11124	0.0306361	0.030576		185.8	0.0588932	0.0619822	0.0242174	0.0255382	0.00335544	3.8559e-05	-0.00653987	0	-0.00347035	0
186	0.605246	0.6334	0.402025	0.40646	0.226998	0.225316	0.0880441	0.0884761		186	0.163515	0.170952	0.107618	0.107921	0.0567535	0.0490993	0.0218254	0.0171027	0.00597244	0.00543154		186	0.572625	0.57422	0.289359	0.273696	0.110969	0.111347	0.0304918	0.0306074		186	0.0583439	0.0619822	0.0235563	0.0255382	0.0026456	3.85964e-05	-0.00689426	0	-0.00384462	0
186.2	0.605264	0.6335	0.402167	0.406651	0.226934	0.225482	0.0880698	0.0885542		186.2	0.163146	0.170955	0.106925	0.107954	0.0557279	0.0491304	0.0215898	0.0171162	0.00509179	0.00543613		186.2	0.573633	0.574465	0.290105	0.273914	0.11182	0.111455	0.0309644	0.0306388		186.2	0.058372	0.0619822	0.023556	0.0255382	0.00309876	3.86337e-05	-0.00666275	0	-0.00390644	0
186.4	0.606356	0.633599	0.402787	0.406841	0.227106	0.225647	0.0884235	0.0886323		186.4	0.163435	0.170959	0.106995	0.107987	0.0557085	0.0491615	0.0213892	0.0171297	0.00506409	0.00544072		186.4	0.574672	0.574709	0.291148	0.274133	0.113009	0.111562	0.03111	0.0306702		186.4	0.0583316	0.0619822	0.0237217	0.0255382	0.00330627	3.86711e-05	-0.00627444	0	-0.00390887	0
186.6	0.606704	0.633698	0.403107	0.407032	0.227778	0.225813	0.0887897	0.0887104		186.6	0.164004	0.170963	0.107464	0.108019	0.0563717	0.0491925	0.021561	0.0171432	0.00588356	0.00544531		186.6	0.574918	0.574953	0.291569	0.274351	0.113009	0.11167	0.0314719	0.0307016		186.6	0.0585379	0.0619822	0.0237303	0.0255382	0.00376664	3.87084e-05	-0.00600489	0	-0.00352482	0
186.8	0.607004	0.633797	0.402603	0.407221	0.227463	0.225978	0.0884416	0.0887884		186.8	0.163821	0.170966	0.107853	0.108052	0.0570056	0.0492234	0.0219173	0.0171567	0.00627651	0.00544989		186.8	0.575245	0.575196	0.291881	0.27457	0.113247	0.111777	0.0314702	0.030733		186.8	0.0585344	0.0619822	0.0233524	0.0255382	0.00352928	3.87457e-05	-0.00559384	0	-0.00409971	0
187	0.607561	0.633896	0.403143	0.407411	0.227565	0.226143	0.088954	0.0888663		187	0.16376	0.17097	0.107662	0.108085	0.0567126	0.0492544	0.0212807	0.0171701	0.00545639	0.00545447		187	0.575471	0.575438	0.292541	0.274788	0.113231	0.111885	0.0316306	0.0307644		187	0.059798	0.0619822	0.024245	0.0255382	0.00437941	3.8783e-05	-0.00500181	0	-0.00397548	0
187.2	0.607303	0.633994	0.402588	0.4076	0.227507	0.226308	0.0889322	0.0889443		187.2	0.163783	0.170973	0.107624	0.108117	0.0567194	0.0492853	0.0211867	0.0171836	0.00469431	0.00545905		187.2	0.575617	0.575681	0.292159	0.275006	0.11263	0.111992	0.0311079	0.0307958		187.2	0.0598216	0.0619822	0.0245359	0.0255382	0.00443385	3.88204e-05	-0.0046103	0	-0.00396497	0
187.4	0.607288	0.634091	0.401809	0.407789	0.226835	0.226473	0.0887011	0.0890222		187.4	0.163535	0.170977	0.107433	0.108149	0.0567576	0.0493162	0.0216946	0.017197	0.0044269	0.00546362		187.4	0.574356	0.575923	0.291406	0.275223	0.111544	0.112099	0.0301553	0.0308271		187.4	0.0603447	0.0619822	0.0248027	0.0255382	0.00443445	3.88577e-05	-0.00446825	0	-0.00408266	0
187.6	0.606946	0.634189	0.401499	0.407978	0.226036	0.226638	0.0883258	0.0891001		187.6	0.163724	0.17098	0.107405	0.108182	0.0566787	0.049347	0.0215686	0.0172105	0.00430431	0.0054682		187.6	0.573617	0.576164	0.291187	0.275441	0.110494	0.112207	0.0299199	0.0308585		187.6	0.0606559	0.0619822	0.0249097	0.0255382	0.00485476	3.88949e-05	-0.00411867	0	-0.00425023	0
187.8	0.606694	0.634286	0.401105	0.408166	0.225841	0.226802	0.0880027	0.0891779		187.8	0.16359	0.170984	0.107009	0.108214	0.0559788	0.0493778	0.0218304	0.0172239	0.0039831	0.00547277		187.8	0.573259	0.576405	0.291232	0.275659	0.109746	0.112314	0.0297754	0.0308899		187.8	0.0605953	0.0619822	0.0251479	0.0255382	0.00468657	3.89322e-05	-0.00441133	0	-0.0047376	0
188	0.606612	0.634383	0.401427	0.408354	0.226156	0.226967	0.0885025	0.0892558		188	0.163002	0.170987	0.106605	0.108246	0.0551296	0.0494086	0.0213596	0.0172373	0.0034403	0.00547734		188	0.572633	0.576646	0.290775	0.275876	0.109138	0.112421	0.0291491	0.0309213		188	0.0600593	0.0619822	0.025366	0.0255382	0.00475251	3.89695e-05	-0.00489719	0	-0.00516967	0
188.2	0.606187	0.634479	0.401531	0.408542	0.226113	0.227131	0.0885776	0.0893336		188.2	0.163491	0.17099	0.106879	0.108278	0.0551707	0.0494394	0.0218051	0.0172507	0.00361594	0.0054819		188.2	0.572438	0.576886	0.291522	0.276094	0.108973	0.112528	0.0295098	0.0309527		188.2	0.0599094	0.0619822	0.0251995	0.0255382	0.00456455	3.90068e-05	-0.00506968	0	-0.00529516	0
188.4	0.605643	0.634575	0.401566	0.408729	0.226635	0.227296	0.0889426	0.0894113		188.4	0.163157	0.170994	0.106635	0.10831	0.0545431	0.0494701	0.0219101	0.0172641	0.00315566	0.00548647		188.4	0.572143	0.577126	0.292014	0.276311	0.108696	0.112636	0.0297602	0.030984		188.4	0.0593901	0.0619822	0.0250081	0.0255382	0.00385943	3.9044e-05	-0.00541053	0	-0.0063558	0
188.6	0.605831	0.634671	0.401658	0.408917	0.227134	0.22746	0.0887129	0.089489		188.6	0.163579	0.170997	0.106457	0.108342	0.0542609	0.0495008	0.0220301	0.0172775	0.00340818	0.00549103		188.6	0.572031	0.577365	0.29224	0.276528	0.108421	0.112743	0.0297952	0.0310154		188.6	0.0600957	0.0619822	0.024833	0.0255382	0.00442814	3.90813e-05	-0.0050929	0	-0.00606063	0
188.8	0.606253	0.634767	0.402429	0.409103	0.227762	0.227624	0.0890817	0.0895667		188.8	0.164533	0.171	0.106736	0.108374	0.0544557	0.0495314	0.0225976	0.0172909	0.00413158	0.00549559		188.8	0.571396	0.577604	0.292434	0.276745	0.108989	0.11285	0.0294799	0.0310468		188.8	0.0611462	0.0619822	0.0261101	0.0255382	0.00555042	3.91185e-05	-0.00411216	0	-0.0047534	0
189	0.606186	0.634862	0.402273	0.40929	0.228125	0.227788	0.0890985	0.0896444		189	0.164787	0.171004	0.106228	0.108406	0.0544719	0.049562	0.0224958	0.0173043	0.00445869	0.00550015		189	0.571749	0.577843	0.292553	0.276961	0.10952	0.112957	0.029617	0.0310781		189	0.0614742	0.0619822	0.0265073	0.0255382	0.00538937	3.91557e-05	-0.00440009	0	-0.00480299	0
189.2	0.60673	0.634957	0.402873	0.409476	0.228217	0.227951	0.0893629	0.089722		189.2	0.165071	0.171007	0.105794	0.108438	0.0550922	0.0495926	0.0222248	0.0173176	0.00463843	0.0055047		189.2	0.572524	0.578081	0.293925	0.277178	0.110631	0.113064	0.0307304	0.0311095		189.2	0.061991	0.0619822	0.0266564	0.0255382	0.00550243	3.9193e-05	-0.0042881	0	-0.00399427	0
189.4	0.60614	0.635051	0.40269	0.409662	0.22753	0.228115	0.0886697	0.0897996		189.4	0.165074	0.17101	0.105541	0.108469	0.0554281	0.0496232	0.0220333	0.017331	0.00441005	0.00550925		189.4	0.573167	0.578319	0.29463	0.277395	0.111747	0.113171	0.0312311	0.0311408		189.4	0.0625974	0.0619822	0.0264051	0.0255382	0.005638	3.92302e-05	-0.00452091	0	-0.00343571	0
189.6	0.605847	0.635146	0.402459	0.409848	0.227028	0.228278	0.0881821	0.0898772		189.6	0.165528	0.171014	0.105311	0.108501	0.0557222	0.0496537	0.0217029	0.0173443	0.00479497	0.0055138		189.6	0.573639	0.578556	0.294593	0.277611	0.111949	0.113279	0.0312892	0.0311722		189.6	0.0628216	0.0619822	0.0261537	0.0255382	0.00545146	3.92674e-05	-0.00485901	0	-0.00327457	0
189.8	0.605654	0.63524	0.403191	0.410033	0.227223	0.228442	0.0879762	0.0899547		189.8	0.165863	0.171017	0.106024	0.108532	0.0566617	0.0496842	0.0222797	0.0173577	0.00540044	0.00551835		189.8	0.574465	0.578793	0.295177	0.277827	0.113249	0.113386	0.031959	0.0312035		189.8	0.0625843	0.0619822	0.0262352	0.0255382	0.00504806	3.93046e-05	-0.00451041	0	-0.00334247	0
190	0.605243	0.635333	0.403544	0.410218	0.227427	0.228605	0.0877828	0.0900322		190	0.165671	0.17102	0.106496	0.108564	0.0567612	0.0497146	0.0225408	0.017371	0.00586712	0.0055229		190	0.575048	0.579029	0.295161	0.278043	0.113861	0.113493	0.032208	0.0312349		190	0.0624764	0.0619822	0.025462	0.0255382	0.00465606	3.93418e-05	-0.00468344	0	-0.00363645	0
190.2	0.605487	0.635426	0.403403	0.410403	0.227048	0.228768	0.0876726	0.0901097		190.2	0.165502	0.171023	0.106441	0.108595	0.0567608	0.0497451	0.02209	0.0173844	0.00567409	0.00552744		190.2	0.575954	0.579265	0.295923	0.278259	0.114674	0.1136	0.0328541	0.0312662		190.2	0.0621876	0.0619822	0.0246418	0.0255382	0.00466636	3.9379e-05	-0.00535057	0	-0.00414952	0
190.4	0.606189	0.635519	0.404262	0.410588	0.227986	0.228931	0.0885677	0.0901871		190.4	0.16595	0.171026	0.107259	0.108626	0.0574283	0.0497755	0.0219449	0.0173977	0.00646032	0.00553198		190.4	0.576383	0.579501	0.296533	0.278475	0.115326	0.113707	0.0331374	0.0312976		190.4	0.0621876	0.0619822	0.0246651	0.0255382	0.00399868	3.94161e-05	-0.00582879	0	-0.00453926	0
190.6	0.606022	0.635612	0.40407	0.410772	0.228008	0.229094	0.0883894	0.0902645		190.6	0.1662	0.17103	0.108099	0.108657	0.0586088	0.0498058	0.0224172	0.017411	0.00730493	0.00553652		190.6	0.577334	0.579736	0.297093	0.278691	0.116243	0.113814	0.0335746	0.0313289		190.6	0.0614395	0.0619822	0.0242823	0.0255382	0.00332351	3.94533e-05	-0.00623566	0	-0.00485332	0
190.8	0.606129	0.635705	0.404039	0.410956	0.227878	0.229257	0.0880067	0.0903419		190.8	0.165692	0.171033	0.108305	0.108689	0.0591244	0.0498361	0.0223188	0.0174243	0.00735437	0.00554106		190.8	0.577465	0.579971	0.297287	0.278906	0.116375	0.113921	0.033382	0.0313602		190.8	0.0609533	0.0619822	0.0240981	0.0255382	0.00236387	3.94905e-05	-0.00631028	0	-0.00545174	0
191	0.605963	0.635797	0.40434	0.411139	0.227694	0.229419	0.0883111	0.0904192		191	0.166069	0.171036	0.108045	0.10872	0.0593903	0.0498664	0.0226028	0.0174376	0.00738977	0.0055456		191	0.578082	0.580205	0.297564	0.279122	0.115983	0.114027	0.0334327	0.0313916		191	0.0611217	0.0619822	0.024388	0.0255382	0.00235104	3.95276e-05	-0.00636568	0	-0.00537352	0
191.2	0.605536	0.635888	0.40372	0.411323	0.227627	0.229582	0.0874057	0.0904965		191.2	0.166455	0.171039	0.108023	0.108751	0.0599348	0.0498967	0.022825	0.0174509	0.00737021	0.00555013		191.2	0.578431	0.580439	0.297299	0.279337	0.115931	0.114134	0.0332982	0.0314229		191.2	0.060716	0.0619822	0.024051	0.0255382	0.00167785	3.95648e-05	-0.00696142	0	-0.00579424	0
191.4	0.605695	0.63598	0.404327	0.411506	0.227593	0.229744	0.0880004	0.0905738		191.4	0.166137	0.171042	0.108171	0.108782	0.0599692	0.0499269	0.0231688	0.0174641	0.007276	0.00555466		191.4	0.578034	0.580673	0.296655	0.279552	0.115464	0.114241	0.0329165	0.0314542		191.4	0.0607527	0.0619822	0.0237897	0.0255382	0.00198631	3.96019e-05	-0.00706934	0	-0.00624425	0
191.6	0.606412	0.636071	0.405221	0.411688	0.22794	0.229906	0.0885985	0.0906511		191.6	0.166256	0.171045	0.108257	0.108812	0.0597916	0.0499571	0.0230705	0.0174774	0.00713696	0.00555919		191.6	0.578212	0.580906	0.297323	0.279768	0.115626	0.114348	0.033348	0.0314855		191.6	0.0603708	0.0619822	0.0239107	0.0255382	0.00242954	3.9639e-05	-0.00712865	0	-0.00661245	0
191.8	0.606796	0.636162	0.405514	0.411871	0.228301	0.230069	0.0893352	0.0907283		191.8	0.166861	0.171048	0.109091	0.108843	0.059455	0.0499873	0.0235647	0.0174907	0.0076867	0.00556371		191.8	0.578532	0.581139	0.297702	0.279982	0.11541	0.114455	0.0334875	0.0315169		191.8	0.0595918	0.0619822	0.0238401	0.0255382	0.0018255	3.96761e-05	-0.0074317	0	-0.00697199	0
192	0.607708	0.636252	0.406737	0.412053	0.229117	0.230231	0.0901284	0.0908055		192	0.167045	0.171051	0.109293	0.108874	0.0594755	0.0500175	0.0235682	0.0175039	0.00795595	0.00556824		192	0.578602	0.581371	0.297316	0.280197	0.115376	0.114562	0.0333874	0.0315482		192	0.0589359	0.0619822	0.0238608	0.0255382	0.00162338	3.97132e-05	-0.00738354	0	-0.00737133	0
192.2	0.607584	0.636343	0.406405	0.412235	0.229413	0.230392	0.0899817	0.0908826		192.2	0.16759	0.171054	0.110001	0.108904	0.0594999	0.0500476	0.0240802	0.0175171	0.00819749	0.00557276		192.2	0.578931	0.581603	0.298341	0.280412	0.115699	0.114668	0.0336086	0.0315795		192.2	0.0585108	0.0619822	0.0239817	0.0255382	0.00189879	3.97503e-05	-0.00709632	0	-0.00704729	0
192.4	0.608087	0.636433	0.406251	0.412416	0.230029	0.230554	0.0900866	0.0909597		192.4	0.167768	0.171057	0.109681	0.108935	0.0591498	0.0500776	0.0241592	0.0175304	0.00828296	0.00557728		192.4	0.578893	0.581834	0.298391	0.280626	0.11531	0.114775	0.032917	0.0316108		192.4	0.0584292	0.0619822	0.0240598	0.0255382	0.00197867	3.97874e-05	-0.00613119	0	-0.00731386	0
192.6	0.609155	0.636522	0.406772	0.412598	0.230552	0.230716	0.0907382	0.0910368		192.6	0.16819	0.17106	0.109335	0.108966	0.0588369	0.0501077	0.0237566	0.0175436	0.00855552	0.00558179		192.6	0.578772	0.582066	0.297996	0.280841	0.115492	0.114882	0.0322727	0.0316421		192.6	0.0593307	0.0619822	0.0248175	0.0255382	0.00254361	3.98245e-05	-0.00549251	0	-0.00622115	0
192.8	0.609715	0.636612	0.406993	0.412779	0.231187	0.230877	0.0910237	0.0911139		192.8	0.168455	0.171063	0.108908	0.108996	0.0588356	0.0501377	0.0236021	0.0175568	0.00878884	0.00558631		192.8	0.578392	0.582296	0.298339	0.281055	0.115656	0.114989	0.0320217	0.0316734		192.8	0.0588301	0.0619822	0.0250315	0.0255382	0.00259704	3.98616e-05	-0.00531867	0	-0.00568425	0
193	0.610258	0.636701	0.406674	0.412959	0.230817	0.231039	0.0906614	0.0911909		193	0.167546	0.171066	0.108115	0.109026	0.0579474	0.0501677	0.022556	0.01757	0.00803271	0.00559082		193	0.578666	0.582527	0.297972	0.281269	0.115298	0.115095	0.0317731	0.0317047		193	0.0589304	0.0619822	0.0253549	0.0255382	0.00324936	3.98987e-05	-0.0049293	0	-0.00527434	0
193.2	0.610296	0.636789	0.406719	0.41314	0.230347	0.2312	0.0903605	0.0912679		193.2	0.168126	0.171069	0.108463	0.109057	0.0583797	0.0501976	0.0230132	0.0175832	0.00861312	0.00559533		193.2	0.578417	0.582756	0.298382	0.281483	0.115599	0.115202	0.0317535	0.031736		193.2	0.0594199	0.0619822	0.0261873	0.0255382	0.00417462	3.99357e-05	-0.00373741	0	-0.00351572	0
193.4	0.610633	0.636878	0.4068	0.41332	0.230548	0.231361	0.0901073	0.0913449		193.4	0.167682	0.171072	0.107971	0.109087	0.0580357	0.0502275	0.0225729	0.0175964	0.0077869	0.00559984		193.4	0.578318	0.582986	0.297852	0.281697	0.115402	0.115309	0.031247	0.0317673		193.4	0.0592812	0.0619822	0.0262005	0.0255382	0.00404214	3.99728e-05	-0.00405811	0	-0.00332148	0
193.6	0.611516	0.636966	0.40748	0.4135	0.231083	0.231522	0.0902485	0.0914218		193.6	0.167943	0.171075	0.107836	0.109117	0.0580471	0.0502574	0.0226416	0.0176096	0.00840301	0.00560434		193.6	0.578615	0.583215	0.29768	0.281911	0.115053	0.115415	0.0312454	0.0317986		193.6	0.0594446	0.0619822	0.026913	0.0255382	0.00454884	4.00098e-05	-0.00300535	0	-0.00261753	0
193.8	0.611545	0.637054	0.407856	0.413679	0.231713	0.231683	0.0903782	0.0914987		193.8	0.167808	0.171078	0.107829	0.109147	0.0578378	0.0502873	0.0228427	0.0176228	0.0086702	0.00560885		193.8	0.578685	0.583444	0.297715	0.282125	0.115429	0.115522	0.0312642	0.0318299		193.8	0.0596529	0.0619822	0.0268218	0.0255382	0.0044351	4.00468e-05	-0.00261584	0	-0.00231575	0
194	0.611673	0.637142	0.407918	0.413859	0.231993	0.231844	0.0902783	0.0915756		194	0.167156	0.17108	0.107305	0.109177	0.0569683	0.0503171	0.022516	0.0176359	0.00818765	0.00561335		194	0.578664	0.583672	0.297833	0.282338	0.115593	0.115628	0.0309174	0.0318611		194	0.0599289	0.0619822	0.026761	0.0255382	0.00430713	4.00839e-05	-0.00297206	0	-0.00221278	0
194.2	0.612068	0.637229	0.408209	0.414038	0.23217	0.232004	0.0908189	0.0916524		194.2	0.167059	0.171083	0.107574	0.109207	0.0572561	0.0503469	0.0225337	0.0176491	0.0082352	0.00561785		194.2	0.579237	0.5839	0.29812	0.282551	0.116113	0.115735	0.0306403	0.0318924		194.2	0.0604345	0.0619822	0.0275158	0.0255382	0.00482851	4.01209e-05	-0.00309025	0	-0.00216762	0
194.4	0.611755	0.637316	0.4083	0.414216	0.232484	0.232165	0.0906643	0.0917292		194.4	0.167052	0.171086	0.107551	0.109237	0.0574413	0.0503767	0.0223867	0.0176622	0.0084108	0.00562234		194.4	0.579372	0.584127	0.298781	0.282765	0.116276	0.115841	0.0303439	0.0319237		194.4	0.0606711	0.0619822	0.0279411	0.0255382	0.00442508	4.01579e-05	-0.0034047	0	-0.00245034	0
194.6	0.610909	0.637403	0.407866	0.414395	0.231604	0.232325	0.0898111	0.091806		194.6	0.167116	0.171089	0.107879	0.109267	0.0584973	0.0504064	0.022647	0.0176754	0.00892988	0.00562684		194.6	0.580181	0.584354	0.299266	0.282978	0.116626	0.115948	0.0306426	0.031955		194.6	0.0602298	0.0619822	0.0277775	0.0255382	0.00375393	4.01949e-05	-0.00441033	0	-0.00295542	0
194.8	0.609983	0.637489	0.407448	0.414573	0.231338	0.232485	0.0892383	0.0918827		194.8	0.1672	0.171092	0.107898	0.109296	0.0588992	0.0504361	0.0225534	0.0176885	0.00928372	0.00563133		194.8	0.580309	0.584581	0.299415	0.283191	0.116639	0.116054	0.030865	0.0319862		194.8	0.0613633	0.0619822	0.0283367	0.0255382	0.0039354	4.02319e-05	-0.00477053	0	-0.00260507	0
195	0.609707	0.637575	0.407507	0.414751	0.231407	0.232645	0.0889179	0.0919594		195	0.167163	0.171094	0.107828	0.109326	0.0590822	0.0504658	0.0228003	0.0177016	0.00908537	0.00563582		195	0.581293	0.584807	0.30018	0.283404	0.117642	0.116161	0.0313406	0.0320175		195	0.0618265	0.0619822	0.0287756	0.0255382	0.00424371	4.02689e-05	-0.00504006	0	-0.00232628	0
195.2	0.609547	0.637661	0.407772	0.414929	0.231309	0.232805	0.0886418	0.0920361		195.2	0.166556	0.171097	0.108259	0.109356	0.0594797	0.0504954	0.0227915	0.0177148	0.00873316	0.00564031		195.2	0.581495	0.585033	0.300636	0.283616	0.118036	0.116267	0.0320106	0.0320488		195.2	0.0623699	0.0619822	0.0286636	0.0255382	0.00447003	4.03059e-05	-0.00545976	0	-0.00251333	0
195.4	0.609868	0.637747	0.408611	0.415106	0.231953	0.232965	0.0894441	0.0921128		195.4	0.166458	0.1711	0.108808	0.109385	0.0597924	0.050525	0.0234465	0.0177279	0.00869788	0.00564479		195.4	0.581913	0.585259	0.300797	0.283829	0.117764	0.116373	0.0319957	0.03208		195.4	0.0622633	0.0619822	0.0280677	0.0255382	0.00473639	4.03428e-05	-0.00592612	0	-0.00274259	0
195.6	0.609695	0.637832	0.408644	0.415283	0.231912	0.233125	0.0892772	0.0921894		195.6	0.166431	0.171103	0.10889	0.109415	0.059769	0.0505546	0.0233806	0.017741	0.00845392	0.00564927		195.6	0.582416	0.585484	0.301195	0.284041	0.117763	0.11648	0.0326222	0.0321113		195.6	0.0623329	0.0619822	0.0277459	0.0255382	0.00467599	4.03798e-05	-0.00656588	0	-0.00312376	0
195.8	0.609523	0.637917	0.40866	0.41546	0.232071	0.233285	0.089539	0.0922659		195.8	0.166627	0.171105	0.109412	0.109444	0.0593757	0.0505841	0.0237814	0.0177541	0.00845571	0.00565376		195.8	0.583003	0.585709	0.301344	0.284254	0.117484	0.116586	0.0327675	0.0321426		195.8	0.0628439	0.0619822	0.0277213	0.0255382	0.004692	4.04167e-05	-0.00674573	0	-0.00301655	0
196	0.609778	0.638002	0.408972	0.415636	0.232231	0.233444	0.0893193	0.0923425		196	0.166854	0.171108	0.1099	0.109473	0.0594416	0.0506136	0.024165	0.0177671	0.00851288	0.00565823		196	0.583792	0.585933	0.301391	0.284466	0.117995	0.116692	0.03301	0.0321738		196	0.0630611	0.0619822	0.028222	0.0255382	0.00485487	4.04537e-05	-0.00641309	0	-0.00259388	0
196.2	0.609278	0.638086	0.408312	0.415812	0.232211	0.233604	0.0890896	0.092419		196.2	0.166656	0.171111	0.109663	0.109502	0.0593293	0.0506431	0.023565	0.0177802	0.00803681	0.00566271		196.2	0.584081	0.586157	0.301806	0.284678	0.118078	0.116799	0.0329394	0.0322051		196.2	0.0634409	0.0619822	0.0284813	0.0255382	0.00488637	4.04906e-05	-0.00615028	0	-0.00224185	0
196.4	0.609739	0.63817	0.408621	0.415988	0.232867	0.233763	0.0894875	0.0924955		196.4	0.166463	0.171113	0.109527	0.109532	0.0589861	0.0506725	0.0237299	0.0177933	0.00802671	0.00566718		196.4	0.583726	0.58638	0.301602	0.28489	0.11751	0.116905	0.0328659	0.0322363		196.4	0.0633095	0.0619822	0.027781	0.0255382	0.0045947	4.05275e-05	-0.00627364	0	-0.00273268	0
196.6	0.610192	0.638254	0.408987	0.416164	0.232918	0.233922	0.0900102	0.092572		196.6	0.165849	0.171116	0.109107	0.109561	0.058366	0.050702	0.0231958	0.0178063	0.00768689	0.00567166		196.6	0.584224	0.586603	0.301493	0.285102	0.117744	0.117011	0.0332255	0.0322675		196.6	0.0630622	0.0619822	0.0282603	0.0255382	0.00445986	4.05645e-05	-0.0060395	0	-0.00230064	0
196.8	0.610326	0.638338	0.408901	0.416339	0.233121	0.234081	0.0898674	0.0926484		196.8	0.16585	0.171119	0.108614	0.10959	0.0581444	0.0507313	0.0229934	0.0178194	0.00702623	0.00567613		196.8	0.584183	0.586826	0.302117	0.285313	0.117667	0.117117	0.0337686	0.0322988		196.8	0.0624313	0.0619822	0.0280992	0.0255382	0.00472161	4.06014e-05	-0.00631232	0	-0.00254645	0
197	0.610849	0.638421	0.408933	0.416514	0.233218	0.23424	0.0901942	0.0927248		197	0.165373	0.171121	0.10877	0.109619	0.0574905	0.0507607	0.0228057	0.0178324	0.00622799	0.00568059		197	0.583802	0.587049	0.301641	0.285525	0.117315	0.117224	0.033714	0.03233		197	0.0627881	0.0619822	0.028045	0.0255382	0.00535815	4.06383e-05	-0.00556607	0	-0.00219981	0
197.2	0.611029	0.638504	0.409217	0.416689	0.233918	0.234399	0.0908127	0.0928012		197.2	0.165799	0.171124	0.108777	0.109648	0.0578867	0.05079	0.0233918	0.0178455	0.00650032	0.00568506		197.2	0.583379	0.587271	0.301875	0.285736	0.11732	0.11733	0.0333634	0.0323613		197.2	0.0633464	0.0619822	0.0284518	0.0255382	0.00524343	4.06752e-05	-0.00492972	0	-0.00159808	0
197.4	0.612014	0.638587	0.410097	0.416863	0.235213	0.234557	0.0917904	0.0928775		197.4	0.165354	0.171126	0.107898	0.109677	0.0575512	0.0508193	0.0227671	0.0178585	0.0053176	0.00568952		197.4	0.58315	0.587492	0.301575	0.285948	0.11705	0.117436	0.0328326	0.0323925		197.4	0.0630124	0.0619822	0.0284939	0.0255382	0.00516272	4.0712e-05	-0.00504346	0	-0.00218801	0
197.6	0.612335	0.638669	0.410206	0.417038	0.23561	0.234716	0.0921787	0.0929538		197.6	0.165944	0.171129	0.108193	0.109705	0.0574076	0.0508486	0.0229123	0.0178715	0.00583464	0.00569398		197.6	0.583973	0.587713	0.302181	0.286159	0.117472	0.117542	0.0334871	0.0324237		197.6	0.0633355	0.0619822	0.0287673	0.0255382	0.00568885	4.07489e-05	-0.00381321	0	-0.00161805	0
197.8	0.612255	0.638752	0.410259	0.417212	0.235769	0.234874	0.0928354	0.0930301		197.8	0.165886	0.171131	0.108088	0.109734	0.0573124	0.0508778	0.022933	0.0178845	0.00531713	0.00569844		197.8	0.583964	0.587934	0.302061	0.28637	0.117743	0.117648	0.0331802	0.0324549		197.8	0.0633563	0.0619822	0.028605	0.0255382	0.00519343	4.07858e-05	-0.00429678	0	-0.00205339	0
198	0.612668	0.638834	0.411291	0.417385	0.23648	0.235032	0.0938767	0.0931063		198	0.165399	0.171134	0.107932	0.109763	0.0573183	0.050907	0.0227871	0.0178975	0.00481542	0.0057029		198	0.584262	0.588154	0.302542	0.286581	0.117986	0.117754	0.0330786	0.0324862		198	0.062759	0.0619822	0.0286393	0.0255382	0.00563859	4.08227e-05	-0.00407556	0	-0.00230398	0
198.2	0.61194	0.638915	0.410756	0.417559	0.236132	0.235191	0.0940192	0.0931825		198.2	0.165605	0.171136	0.108233	0.109791	0.0580115	0.0509362	0.0230391	0.0179105	0.00461844	0.00570735		198.2	0.58419	0.588375	0.302655	0.286792	0.117538	0.11786	0.0324371	0.0325174		198.2	0.0626745	0.0619822	0.0280527	0.0255382	0.00560743	4.08595e-05	-0.00413549	0	-0.00275171	0
198.4	0.611735	0.638997	0.411018	0.417732	0.236227	0.235349	0.0940059	0.0932587		198.4	0.165845	0.171139	0.108039	0.10982	0.0584296	0.0509653	0.0225489	0.0179235	0.00460454	0.0057118		198.4	0.584164	0.588594	0.303561	0.287002	0.117431	0.117966	0.032447	0.0325486		198.4	0.0623835	0.0619822	0.0279823	0.0255382	0.00508317	4.08964e-05	-0.0048038	0	-0.00289205	0
198.6	0.611995	0.639078	0.411217	0.417905	0.236256	0.235507	0.0941155	0.0933348		198.6	0.16584	0.171141	0.107926	0.109848	0.0590689	0.0509944	0.0223683	0.0179365	0.00484373	0.00571625		198.6	0.584319	0.588813	0.304158	0.287213	0.117737	0.118072	0.03279	0.0325798		198.6	0.0624162	0.0619822	0.0284182	0.0255382	0.00523519	4.09332e-05	-0.0044607	0	-0.00220806	0
198.8	0.612019	0.639159	0.411258	0.418077	0.236254	0.235664	0.0941756	0.0934109		198.8	0.165549	0.171144	0.108025	0.109877	0.0594088	0.0510235	0.0223881	0.0179494	0.00490142	0.0057207		198.8	0.584647	0.589032	0.305102	0.287423	0.118562	0.118178	0.0332244	0.032611		198.8	0.0628583	0.0619822	0.0284196	0.0255382	0.00561869	4.097e-05	-0.00384177	0	-0.00213555	0
199	0.6127	0.639239	0.411772	0.41825	0.236632	0.235822	0.0943896	0.093487		199	0.165047	0.171146	0.107709	0.109905	0.0596395	0.0510526	0.0226763	0.0179624	0.00472152	0.00572515		199	0.584668	0.589251	0.305959	0.287634	0.118846	0.118284	0.0333059	0.0326422		199	0.0622507	0.0619822	0.027976	0.0255382	0.00521877	4.10068e-05	-0.0040671	0	-0.0024219	0
199.2	0.612759	0.63932	0.411724	0.418422	0.236402	0.23598	0.0936864	0.0935631		199.2	0.164641	0.171149	0.107855	0.109933	0.0599762	0.0510816	0.0232897	0.0179753	0.00494739	0.00572959		199.2	0.584669	0.589469	0.306126	0.287844	0.118573	0.11839	0.0334298	0.0326734		199.2	0.0622766	0.0619822	0.0272039	0.0255382	0.00518962	4.10437e-05	-0.00449751	0	-0.00260564	0
199.4	0.613105	0.6394	0.412133	0.418593	0.237328	0.236137	0.0935594	0.0936391		199.4	0.164525	0.171151	0.107835	0.109961	0.0599735	0.0511106	0.0238034	0.0179883	0.00538593	0.00573403		199.4	0.585461	0.589687	0.306013	0.288054	0.118978	0.118496	0.0333475	0.0327046		199.4	0.0619373	0.0619822	0.0268665	0.0255382	0.00504847	4.10805e-05	-0.0048317	0	-0.00257353	0
199.6	0.613318	0.639479	0.412116	0.418765	0.236923	0.236294	0.0934709	0.0937151		199.6	0.164524	0.171154	0.108235	0.109989	0.0602838	0.0511395	0.0241634	0.0180012	0.00602672	0.00573847		199.6	0.58576	0.589904	0.305905	0.288264	0.118937	0.118602	0.0330278	0.0327358		199.6	0.0625466	0.0619822	0.0275087	0.0255382	0.00528652	4.11173e-05	-0.00382671	0	-0.00222657	0
199.8	0.613632	0.639559	0.412648	0.418936	0.236821	0.236451	0.0935967	0.093791		199.8	0.164752	0.171156	0.108719	0.110018	0.0608592	0.0511685	0.0245653	0.0180141	0.00656896	0.00574291		199.8	0.585496	0.590121	0.305903	0.288473	0.118755	0.118708	0.0320044	0.032767		199.8	0.0625861	0.0619822	0.0275955	0.0255382	0.00532379	4.1154e-05	-0.00416583	0	-0.00186001	0
200	0.613925	0.639638	0.41293	0.419107	0.236605	0.236609	0.093232	0.093867		200	0.165641	0.171158	0.108969	0.110045	0.0618954	0.0511973	0.0252324	0.0180271	0.00758019	0.00574734		200	0.585804	0.590337	0.306139	0.288683	0.118822	0.118814	0.0318967	0.0327982		200	0.0622581	0.0619822	0.0279296	0.0255382	0.00499223	4.11908e-05	-0.00389557	0	-0.00160942	0
200.2	0.614566	0.639717	0.413388	0.419278	0.237156	0.236765	0.0935377	0.0939429		200.2	0.165513	0.171161	0.109135	0.110073	0.0625106	0.0512262	0.0252438	0.01804	0.0077759	0.00575177		200.2	0.58564	0.590554	0.305703	0.288892	0.118425	0.118919	0.0313471	0.0328294		200.2	0.0623203	0.0619822	0.0277806	0.0255382	0.00481275	4.12276e-05	-0.00421738	0	-0.00184099	0
200.4	0.615241	0.639796	0.414464	0.419448	0.237954	0.236922	0.0939142	0.0940187		200.4	0.165485	0.171163	0.109114	0.110101	0.0623474	0.051255	0.0253883	0.0180529	0.00800913	0.0057562		200.4	0.586368	0.590769	0.306263	0.289102	0.11833	0.119025	0.032074	0.0328606		200.4	0.0617516	0.0619822	0.0267938	0.0255382	0.00423505	4.12644e-05	-0.0048555	0	-0.00219047	0
200.6	0.615079	0.639874	0.414961	0.419618	0.238104	0.237079	0.0940049	0.0940945		200.6	0.165477	0.171165	0.108951	0.110129	0.0619919	0.0512838	0.0247286	0.0180658	0.00794061	0.00576063		200.6	0.586954	0.590985	0.30638	0.289311	0.11885	0.119131	0.0323977	0.0328917		200.6	0.0615298	0.0619822	0.0266614	0.0255382	0.00415123	4.13011e-05	-0.00472058	0	-0.00208563	0
200.8	0.615643	0.639953	0.415504	0.419788	0.238967	0.237236	0.0947216	0.0941704		200.8	0.165282	0.171168	0.108915	0.110157	0.0620594	0.0513126	0.0249142	0.0180787	0.00805016	0.00576505		200.8	0.586529	0.5912	0.306048	0.28952	0.118779	0.119237	0.0321971	0.0329229		200.8	0.0614973	0.0619822	0.0265119	0.0255382	0.00472429	4.13379e-05	-0.00560152	0	-0.00186584	0
201	0.615771	0.640031	0.416244	0.419958	0.239522	0.237392	0.0948818	0.0942461		201	0.165923	0.17117	0.10948	0.110184	0.0619807	0.0513414	0.0250369	0.0180915	0.008574	0.00576948		201	0.586092	0.591415	0.305533	0.289729	0.117929	0.119342	0.0314267	0.0329541		201	0.0617081	0.0619822	0.0267002	0.0255382	0.00479516	4.13746e-05	-0.00523166	0	-0.00170877	0
201.2	0.615379	0.640108	0.416353	0.420127	0.239588	0.237548	0.0943495	0.0943219		201.2	0.166191	0.171172	0.109416	0.110212	0.0616934	0.0513701	0.0245448	0.0181044	0.0083826	0.0057739		201.2	0.586119	0.591629	0.30547	0.289938	0.117926	0.119448	0.0313807	0.0329853		201.2	0.0619311	0.0619822	0.0272675	0.0255382	0.00477777	4.14113e-05	-0.00526316	0	-0.00161652	0
201.4	0.614952	0.640186	0.416448	0.420296	0.239654	0.237705	0.0941967	0.0943976		201.4	0.166595	0.171174	0.109778	0.11024	0.0613413	0.0513988	0.0236781	0.0181173	0.00839563	0.00577832		201.4	0.58557	0.591843	0.304765	0.290147	0.117445	0.119554	0.031197	0.0330164		201.4	0.0617925	0.0619822	0.0276942	0.0255382	0.00523228	4.1448e-05	-0.0053641	0	-0.00207854	0
201.6	0.614571	0.640263	0.416626	0.420465	0.239487	0.237861	0.0942672	0.0944732		201.6	0.167018	0.171177	0.110339	0.110267	0.0610237	0.0514274	0.0237533	0.0181301	0.00896102	0.00578273		201.6	0.58575	0.592056	0.305393	0.290355	0.117554	0.119659	0.0316917	0.0330476		201.6	0.0621403	0.0619822	0.0273401	0.0255382	0.00528105	4.14848e-05	-0.00507915	0	-0.00214278	0
201.8	0.61377	0.64034	0.416746	0.420633	0.23877	0.238017	0.0937022	0.0945489		201.8	0.167224	0.171179	0.110832	0.110295	0.0609649	0.051456	0.0235557	0.018143	0.00872141	0.00578715		201.8	0.585443	0.592269	0.30575	0.290564	0.1172	0.119765	0.0315542	0.0330788		201.8	0.0616317	0.0619822	0.0270512	0.0255382	0.00502533	4.15215e-05	-0.00604312	0	-0.00281823	0
202	0.613558	0.640417	0.417145	0.420802	0.239163	0.238173	0.0939709	0.0946245		202	0.167015	0.171181	0.110896	0.110322	0.0603061	0.0514846	0.0231211	0.0181558	0.00832918	0.00579156		202	0.585421	0.592482	0.306049	0.290772	0.117243	0.11987	0.031782	0.0331099		202	0.0607657	0.0619822	0.0264441	0.0255382	0.00474717	4.15582e-05	-0.00661078	0	-0.00340356	0
202.2	0.612967	0.640493	0.416441	0.42097	0.239092	0.238328	0.0936199	0.0947001		202.2	0.166958	0.171183	0.110539	0.110349	0.0600117	0.0515132	0.0226386	0.0181686	0.00790618	0.00579597		202.2	0.584836	0.592695	0.306007	0.29098	0.116948	0.119976	0.03162	0.0331411		202.2	0.060476	0.0619822	0.0259728	0.0255382	0.00413165	4.15949e-05	-0.00752911	0	-0.00405697	0
202.4	0.613171	0.640569	0.416986	0.421137	0.239419	0.238484	0.0939619	0.0947756		202.4	0.166778	0.171186	0.11037	0.110376	0.0599216	0.0515417	0.0222532	0.0181814	0.0077157	0.00580038		202.4	0.585181	0.592907	0.306498	0.291189	0.117473	0.120082	0.0323062	0.0331722		202.4	0.0606983	0.0619822	0.0265513	0.0255382	0.00446329	4.16315e-05	-0.0069785	0	-0.00327033	0
202.6	0.613333	0.640645	0.416737	0.421305	0.239593	0.238639	0.0940153	0.0948512		202.6	0.166948	0.171188	0.110442	0.110404	0.0597854	0.0515702	0.0223777	0.0181943	0.00760617	0.00580478		202.6	0.585767	0.593118	0.307107	0.291397	0.118065	0.120187	0.0331091	0.0332034		202.6	0.0609033	0.0619822	0.0265891	0.0255382	0.00482964	4.16682e-05	-0.00642287	0	-0.00341665	0
202.8	0.61245	0.640721	0.415994	0.421472	0.238777	0.238795	0.0932314	0.0949267		202.8	0.167083	0.17119	0.110553	0.110431	0.0594204	0.0515987	0.0229971	0.0182071	0.00742542	0.00580919		202.8	0.5863	0.59333	0.307623	0.291604	0.119068	0.120293	0.0337894	0.0332345		202.8	0.0605974	0.0619822	0.0263616	0.0255382	0.00485333	4.17049e-05	-0.00667371	0	-0.00427828	0
203	0.612445	0.640796	0.41557	0.421639	0.238615	0.23895	0.093049	0.0950021		203	0.166997	0.171192	0.110239	0.110458	0.0588164	0.0516271	0.0230162	0.0182199	0.00731353	0.00581359		203	0.586179	0.593541	0.307727	0.291812	0.118818	0.120398	0.0336783	0.0332657		203	0.060685	0.0619822	0.0261576	0.0255382	0.00485609	4.17415e-05	-0.00674069	0	-0.00401337	0
203.2	0.612012	0.640871	0.414943	0.421805	0.238685	0.239105	0.092811	0.0950775		203.2	0.167349	0.171194	0.110347	0.110485	0.0590357	0.0516556	0.0236981	0.0182326	0.00761908	0.00581799		203.2	0.586759	0.593751	0.307901	0.29202	0.119361	0.120503	0.0339383	0.0332968		203.2	0.0612667	0.0619822	0.0264132	0.0255382	0.00511306	4.17782e-05	-0.00617044	0	-0.00382429	0
203.4	0.612096	0.640946	0.414655	0.421972	0.238816	0.23926	0.0933741	0.0951529		203.4	0.167291	0.171196	0.110101	0.110512	0.0591302	0.0516839	0.0237815	0.0182454	0.00776724	0.00582238		203.4	0.587104	0.593961	0.308084	0.292227	0.119627	0.120609	0.0337411	0.0333279		203.4	0.0621845	0.0619822	0.0269576	0.0255382	0.00551059	4.18148e-05	-0.00545646	0	-0.00359444	0
203.6	0.612208	0.641021	0.414804	0.422138	0.23836	0.239415	0.0936089	0.0952283		203.6	0.167909	0.171199	0.110579	0.110538	0.0594061	0.0517123	0.0239114	0.0182582	0.00791951	0.00582678		203.6	0.5867	0.594171	0.308175	0.292434	0.119265	0.120714	0.0329958	0.0333591		203.6	0.0628145	0.0619822	0.0271525	0.0255382	0.00576215	4.18514e-05	-0.00455868	0	-0.00362908	0
203.8	0.612083	0.641095	0.414448	0.422304	0.238652	0.23957	0.0938923	0.0953036		203.8	0.16858	0.171201	0.110802	0.110565	0.0601893	0.0517406	0.024212	0.018271	0.00795826	0.00583117		203.8	0.58698	0.594381	0.308308	0.292642	0.119775	0.12082	0.0330815	0.0333902		203.8	0.0627009	0.0619822	0.0265136	0.0255382	0.00539952	4.18881e-05	-0.0047358	0	-0.00338098	0
204	0.613132	0.641169	0.414818	0.422469	0.239431	0.239725	0.0943655	0.0953789		204	0.169151	0.171203	0.111098	0.110592	0.0605937	0.0517689	0.0246799	0.0182837	0.00783972	0.00583556		204	0.587552	0.59459	0.308602	0.292849	0.119778	0.120925	0.0337266	0.0334213		204	0.0626572	0.0619822	0.0263711	0.0255382	0.00541433	4.19247e-05	-0.00454765	0	-0.00312561	0
204.2	0.613704	0.641243	0.415434	0.422635	0.239872	0.239879	0.0952404	0.0954542		204.2	0.169158	0.171205	0.110929	0.110619	0.060512	0.0517972	0.0246522	0.0182965	0.00754486	0.00583995		204.2	0.587806	0.594799	0.308448	0.293056	0.11998	0.12103	0.0336008	0.0334525		204.2	0.0628444	0.0619822	0.0255284	0.0255382	0.00544257	4.19613e-05	-0.00503901	0	-0.00289747	0
204.4	0.613186	0.641317	0.415635	0.4228	0.239673	0.240034	0.0950637	0.0955295		204.4	0.168942	0.171207	0.110483	0.110645	0.0604793	0.0518254	0.0245872	0.0183092	0.00746332	0.00584433		204.4	0.589006	0.595007	0.309843	0.293263	0.120653	0.121136	0.0348507	0.0334836		204.4	0.0630607	0.0619822	0.0251715	0.0255382	0.0050612	4.19979e-05	-0.00474786	0	-0.00280552	0
204.6	0.613163	0.64139	0.4155	0.422965	0.239918	0.240188	0.0953477	0.0956047		204.6	0.168915	0.171209	0.110544	0.110672	0.0603941	0.0518536	0.0246433	0.0183219	0.00730242	0.00584872		204.6	0.589536	0.595215	0.310692	0.293469	0.121462	0.121241	0.0352761	0.0335147		204.6	0.0632079	0.0619822	0.0253497	0.0255382	0.00528699	4.20345e-05	-0.00458443	0	-0.00239263	0
204.8	0.613838	0.641464	0.415641	0.423129	0.240488	0.240342	0.0955979	0.0956799		204.8	0.16892	0.171211	0.110457	0.110698	0.0608135	0.0518818	0.0244716	0.0183347	0.00727994	0.0058531		204.8	0.58927	0.595423	0.310651	0.293676	0.120888	0.121346	0.034609	0.0335458		204.8	0.0632709	0.0619822	0.0259153	0.0255382	0.00536254	4.20711e-05	-0.0043625	0	-0.00175557	0
205	0.613868	0.641537	0.415795	0.423293	0.240033	0.240496	0.0952827	0.095755		205	0.169489	0.171213	0.110337	0.110725	0.06095	0.0519099	0.0241404	0.0183474	0.00719942	0.00585748		205	0.589724	0.59563	0.311659	0.293882	0.120999	0.121451	0.0346481	0.0335769		205	0.0632046	0.0619822	0.0264631	0.0255382	0.00473404	4.21076e-05	-0.00368231	0	-0.001634	0
205.2	0.614104	0.641609	0.41582	0.423458	0.24008	0.24065	0.0953244	0.0958301		205.2	0.168938	0.171215	0.110485	0.110751	0.0611983	0.051938	0.0238083	0.0183601	0.00696726	0.00586186		205.2	0.59016	0.595837	0.31176	0.294089	0.121506	0.121557	0.035096	0.033608		205.2	0.0627804	0.0619822	0.0255648	0.0255382	0.00441606	4.21442e-05	-0.00409114	0	-0.00194937	0
205.4	0.614215	0.641682	0.416105	0.423621	0.240079	0.240804	0.0954444	0.0959052		205.4	0.168268	0.171217	0.110749	0.110777	0.061268	0.0519661	0.0234807	0.0183728	0.00720307	0.00586623		205.4	0.590744	0.596043	0.31206	0.294295	0.122046	0.121662	0.0352084	0.0336391		205.4	0.062806	0.0619822	0.0251225	0.0255382	0.00427325	4.21808e-05	-0.00403697	0	-0.00226695	0
205.6	0.614897	0.641754	0.416891	0.423785	0.240241	0.240958	0.0957858	0.0959803		205.6	0.168088	0.171219	0.110877	0.110803	0.0617377	0.0519942	0.0237205	0.0183855	0.00706372	0.0058706		205.6	0.59115	0.596249	0.312772	0.294501	0.12282	0.121767	0.0352097	0.0336703		205.6	0.0625268	0.0619822	0.0251879	0.0255382	0.00413614	4.22173e-05	-0.00404539	0	-0.00229025	0
205.8	0.615235	0.641826	0.416836	0.423948	0.23987	0.241111	0.0953669	0.0960553		205.8	0.167042	0.171221	0.110923	0.11083	0.0614797	0.0520222	0.0230067	0.0183981	0.0066031	0.00587497		205.8	0.591634	0.596455	0.313173	0.294707	0.12292	0.121872	0.0354468	0.0337013		205.8	0.0620581	0.0619822	0.025423	0.0255382	0.00386661	4.22539e-05	-0.00451745	0	-0.00277177	0
206	0.615916	0.641898	0.41721	0.424111	0.24092	0.241265	0.0959741	0.0961303		206	0.166155	0.171223	0.110194	0.110856	0.0606366	0.0520502	0.0223391	0.0184108	0.00599145	0.00587934		206	0.591659	0.596661	0.312808	0.294913	0.123116	0.121977	0.0356537	0.0337324		206	0.0612958	0.0619822	0.0253601	0.0255382	0.00361807	4.22904e-05	-0.00465566	0	-0.0031566	0
206.2	0.615948	0.641969	0.416977	0.424274	0.241624	0.241418	0.0957983	0.0962053		206.2	0.164806	0.171225	0.109393	0.110882	0.0602032	0.0520782	0.0220672	0.0184235	0.00551472	0.00588371		206.2	0.591515	0.596866	0.312401	0.295118	0.123096	0.122082	0.035345	0.0337635		206.2	0.0610343	0.0619822	0.025852	0.0255382	0.00371393	4.23269e-05	-0.00536393	0	-0.00304375	0
206.4	0.615814	0.64204	0.416992	0.424436	0.241347	0.241571	0.0960348	0.0962802		206.4	0.164678	0.171227	0.109292	0.110908	0.0602323	0.0521061	0.0216093	0.0184361	0.005431	0.00588807		206.4	0.591657	0.59707	0.312134	0.295324	0.123462	0.122187	0.0354683	0.0337946		206.4	0.0606119	0.0619822	0.0258367	0.0255382	0.0033509	4.23634e-05	-0.00478882	0	-0.00279417	0
206.6	0.615617	0.642111	0.416674	0.424598	0.241135	0.241724	0.0957946	0.0963551		206.6	0.165657	0.171229	0.109738	0.110934	0.0601677	0.052134	0.0218474	0.0184488	0.00560066	0.00589243		206.6	0.591638	0.597275	0.311901	0.295529	0.123414	0.122292	0.0352879	0.0338257		206.6	0.0597664	0.0619822	0.025864	0.0255382	0.0030984	4.24e-05	-0.00541239	0	-0.00359724	0
206.8	0.615125	0.642182	0.416456	0.42476	0.240651	0.241877	0.0952325	0.09643		206.8	0.165841	0.171231	0.108962	0.11096	0.0596596	0.0521619	0.0216676	0.0184614	0.00543123	0.00589679		206.8	0.591031	0.597479	0.311462	0.295735	0.122935	0.122397	0.0345728	0.0338568		206.8	0.0590468	0.0619822	0.0258009	0.0255382	0.00273916	4.24365e-05	-0.00541354	0	-0.00391486	0
207	0.615297	0.642253	0.416799	0.424922	0.240286	0.24203	0.0954652	0.0965048		207	0.165685	0.171233	0.108491	0.110985	0.0598168	0.0521897	0.0218655	0.0184741	0.00576282	0.00590115		207	0.590383	0.597682	0.310975	0.29594	0.121955	0.122502	0.0340722	0.0338879		207	0.0597549	0.0619822	0.0261535	0.0255382	0.0030929	4.24729e-05	-0.00491813	0	-0.00347494	0
207.2	0.615291	0.642323	0.417135	0.425084	0.240778	0.242183	0.095356	0.0965796		207.2	0.166299	0.171235	0.108496	0.111011	0.0598615	0.0522176	0.0220537	0.0184867	0.00582898	0.00590551		207.2	0.590285	0.597886	0.311148	0.296145	0.121696	0.122607	0.0342181	0.033919		207.2	0.0604508	0.0619822	0.0270624	0.0255382	0.00365908	4.25094e-05	-0.00454825	0	-0.00339349	0
207.4	0.615865	0.642393	0.417654	0.425245	0.240739	0.242336	0.0950129	0.0966544		207.4	0.165971	0.171237	0.108055	0.111037	0.0591776	0.0522454	0.021863	0.0184993	0.00570646	0.00590986		207.4	0.590105	0.598089	0.310937	0.29635	0.121686	0.122712	0.0341043	0.03395		207.4	0.0607512	0.0619822	0.0267879	0.0255382	0.00379932	4.25459e-05	-0.00491335	0	-0.00350921	0
207.6	0.616791	0.642463	0.418529	0.425406	0.241387	0.242488	0.0955968	0.0967292		207.6	0.166775	0.171238	0.10876	0.111063	0.059009	0.0522731	0.0225278	0.0185119	0.00605556	0.00591421		207.6	0.590148	0.598291	0.311133	0.296555	0.122065	0.122817	0.033974	0.0339811		207.6	0.0603796	0.0619822	0.0267706	0.0255382	0.00340198	4.25824e-05	-0.00525874	0	-0.00391733	0
207.8	0.6169	0.642533	0.41844	0.425566	0.241434	0.242641	0.0957179	0.0968039		207.8	0.167794	0.17124	0.108942	0.111088	0.0595799	0.0523008	0.0236143	0.0185245	0.00658252	0.00591856		207.8	0.590934	0.598494	0.311729	0.29676	0.122448	0.122922	0.034228	0.0340122		207.8	0.0599895	0.0619822	0.0269271	0.0255382	0.00285176	4.26188e-05	-0.00564722	0	-0.00407382	0
208	0.617232	0.642602	0.419461	0.425727	0.24216	0.242793	0.0960196	0.0968786		208	0.168723	0.171242	0.109509	0.111114	0.0598707	0.0523285	0.024797	0.0185371	0.00731448	0.00592291		208	0.590944	0.598695	0.311903	0.296964	0.121852	0.123027	0.0340994	0.0340432		208	0.0598815	0.0619822	0.026451	0.0255382	0.00256491	4.26553e-05	-0.00652017	0	-0.00424402	0
208.2	0.616699	0.642671	0.419448	0.425887	0.241865	0.242945	0.095945	0.0969532		208.2	0.169147	0.171244	0.109124	0.111139	0.0595781	0.0523562	0.0252541	0.0185497	0.0078091	0.00592725		208.2	0.591355	0.598897	0.31205	0.297169	0.121925	0.123132	0.0337046	0.0340743		208.2	0.0602084	0.0619822	0.0258935	0.0255382	0.0022006	4.26917e-05	-0.00688196	0	-0.0044677	0
208.4	0.616237	0.64274	0.419676	0.426047	0.242486	0.243097	0.0959934	0.0970279		208.4	0.168733	0.171246	0.109167	0.111164	0.0594576	0.0523839	0.0253543	0.0185623	0.00787142	0.00593159		208.4	0.592043	0.599098	0.313168	0.297373	0.122105	0.123237	0.0340009	0.0341054		208.4	0.0607172	0.0619822	0.0260536	0.0255382	0.00199058	4.27282e-05	-0.00690771	0	-0.00443556	0
208.6	0.616514	0.642809	0.419848	0.426206	0.2433	0.243249	0.0966324	0.0971025		208.6	0.169104	0.171248	0.109223	0.11119	0.0593926	0.0524115	0.0253774	0.0185749	0.0078129	0.00593593		208.6	0.592379	0.599299	0.31378	0.297577	0.122251	0.123341	0.034204	0.0341364		208.6	0.0606053	0.0619822	0.0260878	0.0255382	0.00222266	4.27646e-05	-0.00706289	0	-0.00394841	0
208.8	0.617132	0.642877	0.420217	0.426366	0.244205	0.243401	0.0975987	0.097177		208.8	0.169479	0.17125	0.109532	0.111215	0.0596139	0.0524391	0.025457	0.0185874	0.0083735	0.00594027		208.8	0.592861	0.599499	0.314235	0.297781	0.122139	0.123446	0.0340433	0.0341675		208.8	0.0605866	0.0619822	0.0255087	0.0255382	0.00174378	4.2801e-05	-0.00700578	0	-0.00417224	0
209	0.617236	0.642945	0.420214	0.426525	0.244459	0.243553	0.0977378	0.0972516		209	0.169292	0.171251	0.109493	0.11124	0.0595342	0.0524666	0.0254605	0.0186	0.0083925	0.00594461		209	0.593574	0.599699	0.314695	0.297985	0.122347	0.123551	0.0341198	0.0341985		209	0.0602254	0.0619822	0.0247818	0.0255382	0.00105235	4.28374e-05	-0.00675301	0	-0.00442496	0
209.2	0.617245	0.643014	0.420364	0.426684	0.245029	0.243704	0.0975467	0.0973261		209.2	0.169101	0.171253	0.109914	0.111265	0.0597226	0.0524942	0.0253811	0.0186125	0.00845553	0.00594894		209.2	0.593951	0.599899	0.315103	0.298189	0.122406	0.123656	0.0342296	0.0342296		209.2	0.0604215	0.0619822	0.0237782	0.0255382	0.000924	4.28738e-05	-0.00712092	0	-0.00474416	0
209.4	0.616791	0.643081	0.41974	0.426842	0.244402	0.243856	0.0972068	0.0974005		209.4	0.168434	0.171255	0.110216	0.111291	0.0595775	0.0525217	0.025227	0.0186251	0.00828844	0.00595327		209.4	0.594075	0.600099	0.315388	0.298393	0.122264	0.12376	0.0337922	0.0342606		209.4	0.0612583	0.0619822	0.0242115	0.0255382	0.00149112	4.29102e-05	-0.00653877	0	-0.004707	0
209.6	0.617163	0.643149	0.419493	0.427001	0.245114	0.244007	0.09707	0.097475		209.6	0.168247	0.171257	0.110187	0.111316	0.0594477	0.0525491	0.0246782	0.0186376	0.0079143	0.0059576		209.6	0.5941	0.600298	0.315369	0.298596	0.122516	0.123865	0.0336001	0.0342917		209.6	0.061424	0.0619822	0.0245027	0.0255382	0.00155025	4.29466e-05	-0.00648063	0	-0.00456813	0
209.8	0.616539	0.643216	0.418534	0.427159	0.244898	0.244158	0.096549	0.0975494		209.8	0.167261	0.171258	0.110318	0.111341	0.0590058	0.0525766	0.0242504	0.0186501	0.0074065	0.00596193		209.8	0.594263	0.600496	0.315841	0.2988	0.122279	0.12397	0.0337655	0.0343227		209.8	0.0617525	0.0619822	0.0242626	0.0255382	0.00209641	4.2983e-05	-0.00621278	0	-0.00434726	0
210	0.616104	0.643283	0.418261	0.427317	0.245147	0.244309	0.0959504	0.0976238		210	0.167266	0.17126	0.110358	0.111366	0.0587536	0.052604	0.0238573	0.0186626	0.0071321	0.00596625		210	0.59401	0.600695	0.315425	0.299003	0.122225	0.124074	0.0333873	0.0343537		210	0.0614298	0.0619822	0.0244293	0.0255382	0.00216115	4.30194e-05	-0.00652889	0	-0.00442402	0
210.2	0.615506	0.64335	0.418108	0.427475	0.245255	0.24446	0.0954487	0.0976981		210.2	0.166733	0.171262	0.110107	0.11139	0.0586272	0.0526314	0.0236947	0.0186751	0.00697297	0.00597058		210.2	0.593707	0.600893	0.315142	0.299206	0.122312	0.124179	0.0331341	0.0343848		210.2	0.0611183	0.0619822	0.0245865	0.0255382	0.00208248	4.30557e-05	-0.00679492	0	-0.00454186	0
210.4	0.615247	0.643417	0.418459	0.427632	0.244659	0.244611	0.0954765	0.0977725		210.4	0.166704	0.171264	0.110047	0.111415	0.0589917	0.0526587	0.0230633	0.0186876	0.00654321	0.0059749		210.4	0.593262	0.60109	0.315152	0.299409	0.122675	0.124283	0.033033	0.0344158		210.4	0.0605786	0.0619822	0.0244553	0.0255382	0.00209683	4.30921e-05	-0.00631873	0	-0.00443273	0
210.6	0.615148	0.643483	0.418677	0.427789	0.244134	0.244762	0.0947968	0.0978467		210.6	0.16686	0.171265	0.110121	0.11144	0.0593382	0.052686	0.0232777	0.0187001	0.006021	0.00597922		210.6	0.593674	0.601288	0.31551	0.299612	0.122967	0.124388	0.0330615	0.0344468		210.6	0.0603328	0.0619822	0.024637	0.0255382	0.00269325	4.31285e-05	-0.0061179	0	-0.00408499	0
210.8	0.615587	0.64355	0.419215	0.427946	0.244549	0.244913	0.0947004	0.097921		210.8	0.165532	0.171267	0.109295	0.111465	0.0589839	0.0527133	0.022495	0.0187126	0.005482	0.00598353		210.8	0.593768	0.601485	0.316026	0.299815	0.123344	0.124493	0.0332788	0.0344778		210.8	0.0604321	0.0619822	0.0253957	0.0255382	0.00317649	4.31648e-05	-0.00607598	0	-0.00376514	0
211	0.615937	0.643616	0.419552	0.428103	0.244079	0.245063	0.0940583	0.0979952		211	0.165129	0.171269	0.10933	0.111489	0.0589048	0.0527406	0.0224211	0.0187251	0.00519739	0.00598785		211	0.594253	0.601681	0.316384	0.300018	0.124262	0.124597	0.0339112	0.0345089		211	0.0612319	0.0619822	0.026323	0.0255382	0.00391668	4.32011e-05	-0.00583656	0	-0.00281972	0
211.2	0.616831	0.643681	0.419708	0.428259	0.244404	0.245214	0.0939064	0.0980694		211.2	0.165305	0.17127	0.109362	0.111514	0.058509	0.0527679	0.0224093	0.0187376	0.00470619	0.00599216		211.2	0.594341	0.601878	0.3169	0.300221	0.124766	0.124702	0.0343052	0.0345399		211.2	0.0611939	0.0619822	0.0268729	0.0255382	0.00425264	4.32374e-05	-0.00609466	0	-0.00269407	0
211.4	0.617639	0.643747	0.419885	0.428415	0.244325	0.245364	0.0942466	0.0981436		211.4	0.164124	0.171272	0.108815	0.111538	0.0579503	0.0527951	0.0217611	0.01875	0.00424096	0.00599647		211.4	0.595233	0.602074	0.317775	0.300423	0.12603	0.124806	0.0347337	0.0345709		211.4	0.0615436	0.0619822	0.0272186	0.0255382	0.00442856	4.32738e-05	-0.00667838	0	-0.00223167	0
211.6	0.61823	0.643812	0.420256	0.428571	0.244357	0.245514	0.0951055	0.0982177		211.6	0.164675	0.171274	0.109082	0.111563	0.0576019	0.0528222	0.0222494	0.0187625	0.00435987	0.00600078		211.6	0.59573	0.602269	0.31867	0.300625	0.126725	0.12491	0.0344578	0.0346019		211.6	0.0615204	0.0619822	0.0275158	0.0255382	0.00430042	4.33101e-05	-0.00718514	0	-0.00204657	0
211.8	0.617944	0.643877	0.420809	0.428727	0.244217	0.245664	0.0951794	0.0982919		211.8	0.165521	0.171275	0.109416	0.111587	0.0583283	0.0528494	0.022113	0.0187749	0.00480701	0.00600508		211.8	0.596619	0.602464	0.31909	0.300828	0.12715	0.125015	0.0346831	0.0346329		211.8	0.0619912	0.0619822	0.0281314	0.0255382	0.00457621	4.33464e-05	-0.00718024	0	-0.00194631	0
212	0.618228	0.643942	0.421519	0.428882	0.244551	0.245814	0.0960821	0.0983659		212	0.165304	0.171277	0.109425	0.111612	0.0586224	0.0528765	0.0221621	0.0187874	0.0052278	0.00600939		212	0.597105	0.602659	0.319384	0.30103	0.127733	0.125119	0.0347749	0.0346639		212	0.0618601	0.0619822	0.0274828	0.0255382	0.00452396	4.33827e-05	-0.00784708	0	-0.00190576	0
212.2	0.618801	0.644007	0.421742	0.429037	0.244495	0.245964	0.0965374	0.09844		212.2	0.164857	0.171279	0.108502	0.111636	0.0583059	0.0529036	0.0218894	0.0187998	0.00497334	0.00601369		212.2	0.597201	0.602854	0.319427	0.301232	0.127861	0.125224	0.034076	0.0346949		212.2	0.0623682	0.0619822	0.02755	0.0255382	0.00464445	4.34189e-05	-0.00810463	0	-0.00160983	0
212.4	0.619135	0.644071	0.422577	0.429192	0.245136	0.246114	0.0973155	0.098514		212.4	0.165564	0.17128	0.109222	0.11166	0.0589817	0.0529307	0.0223418	0.0188122	0.00564939	0.00601799		212.4	0.597028	0.603048	0.319302	0.301433	0.127512	0.125328	0.0336563	0.0347259		212.4	0.0622534	0.0619822	0.027654	0.0255382	0.00459851	4.34552e-05	-0.0084494	0	-0.00157843	0
212.6	0.619499	0.644136	0.422646	0.429347	0.244926	0.246263	0.0978552	0.098588		212.6	0.166508	0.171282	0.109863	0.111684	0.0597688	0.0529577	0.0231824	0.0188246	0.00669968	0.00602228		212.6	0.597076	0.603242	0.320056	0.301635	0.127649	0.125432	0.0340429	0.0347569		212.6	0.0624262	0.0619822	0.0277557	0.0255382	0.00483447	4.34915e-05	-0.00797314	0	-0.00141378	0
212.8	0.620009	0.6442	0.422475	0.429501	0.245153	0.246413	0.0976304	0.0986619		212.8	0.167196	0.171284	0.110189	0.111709	0.060024	0.0529847	0.0239649	0.018837	0.00731579	0.00602658		212.8	0.597318	0.603436	0.320257	0.301837	0.127454	0.125537	0.0338592	0.0347879		212.8	0.0624327	0.0619822	0.0273056	0.0255382	0.0042147	4.35277e-05	-0.00793952	0	-0.00193109	0
213	0.619739	0.644264	0.422222	0.429655	0.245236	0.246562	0.0968573	0.0987359		213	0.167515	0.171285	0.110543	0.111733	0.0602767	0.0530117	0.0242996	0.0188494	0.00735502	0.00603087		213	0.597083	0.603629	0.319896	0.302038	0.126773	0.125641	0.033933	0.0348189		213	0.0621324	0.0619822	0.0264085	0.0255382	0.00346709	4.3564e-05	-0.00805556	0	-0.00247193	0
213.2	0.619057	0.644327	0.421553	0.429809	0.244498	0.246712	0.0967262	0.0988098		213.2	0.167996	0.171287	0.110938	0.111757	0.0608914	0.0530387	0.024784	0.0188618	0.00799473	0.00603516		213.2	0.59712	0.603822	0.320592	0.30224	0.126398	0.125745	0.0341605	0.0348499		213.2	0.0629724	0.0619822	0.0264568	0.0255382	0.00369329	4.36002e-05	-0.00791229	0	-0.00297686	0
213.4	0.619145	0.644391	0.421008	0.429963	0.244883	0.246861	0.0972131	0.0988836		213.4	0.168328	0.171288	0.111163	0.111781	0.0610526	0.0530656	0.0252004	0.0188742	0.00835943	0.00603945		213.4	0.597298	0.604014	0.320203	0.302441	0.126171	0.125849	0.0342156	0.0348808		213.4	0.0631742	0.0619822	0.0261035	0.0255382	0.00360957	4.36365e-05	-0.00747941	0	-0.00280865	0
213.6	0.619038	0.644454	0.421164	0.430116	0.245616	0.24701	0.097163	0.0989575		213.6	0.168508	0.17129	0.111485	0.111805	0.0609488	0.0530925	0.0257015	0.0188866	0.00833015	0.00604374		213.6	0.597834	0.604206	0.320591	0.302642	0.126411	0.125954	0.0352988	0.0349118		213.6	0.0632107	0.0619822	0.025667	0.0255382	0.00289832	4.36727e-05	-0.00753442	0	-0.00324229	0
213.8	0.618587	0.644517	0.421106	0.43027	0.245775	0.247159	0.0970721	0.0990313		213.8	0.168634	0.171291	0.112058	0.111828	0.0612781	0.0531194	0.0262193	0.0188989	0.0086338	0.00604802		213.8	0.597799	0.604398	0.320922	0.302843	0.125975	0.126058	0.0357481	0.0349428		213.8	0.0632463	0.0619822	0.0255374	0.0255382	0.00311859	4.37089e-05	-0.00714512	0	-0.00379838	0
214	0.618589	0.64458	0.421742	0.430423	0.246506	0.247308	0.0968647	0.099105		214	0.169301	0.171293	0.112147	0.111852	0.0612974	0.0531462	0.0263217	0.0189113	0.00886917	0.0060523		214	0.597912	0.60459	0.320912	0.303044	0.125575	0.126162	0.0359767	0.0349738		214	0.0625394	0.0619822	0.0251721	0.0255382	0.00249815	4.37451e-05	-0.00693828	0	-0.00439876	0
214.2	0.618643	0.644642	0.422479	0.430575	0.24708	0.247456	0.0971873	0.0991788		214.2	0.16871	0.171295	0.111375	0.111876	0.0606718	0.053173	0.0261314	0.0189236	0.00811612	0.00605658		214.2	0.597717	0.604781	0.321178	0.303245	0.12557	0.126266	0.0363754	0.0350047		214.2	0.0623817	0.0619822	0.0248316	0.0255382	0.00234019	4.37813e-05	-0.00623636	0	-0.00481066	0
214.4	0.618111	0.644705	0.422609	0.430728	0.247117	0.247605	0.097156	0.0992525		214.4	0.168379	0.171296	0.111531	0.1119	0.0611372	0.0531998	0.0265229	0.018936	0.00775747	0.00606086		214.4	0.598136	0.604972	0.321505	0.303445	0.125865	0.12637	0.0368692	0.0350357		214.4	0.0617242	0.0619822	0.0238827	0.0255382	0.00197097	4.38175e-05	-0.00624808	0	-0.00530129	0
214.6	0.617652	0.644767	0.42252	0.43088	0.247357	0.247753	0.096829	0.0993262		214.6	0.168379	0.171298	0.111719	0.111923	0.0610282	0.0532266	0.0270568	0.0189483	0.00800207	0.00606514		214.6	0.598662	0.605162	0.321356	0.303646	0.126011	0.126474	0.0371979	0.0350667		214.6	0.0605481	0.0619822	0.0231495	0.0255382	0.00170553	4.38537e-05	-0.00649273	0	-0.00605337	0
214.8	0.617762	0.644829	0.42249	0.431032	0.248086	0.247902	0.0966863	0.0993998		214.8	0.16723	0.171299	0.110946	0.111947	0.0598465	0.0532533	0.0262127	0.0189606	0.00736411	0.00606941		214.8	0.598747	0.605352	0.321782	0.303846	0.126215	0.126578	0.0375887	0.0350976		214.8	0.0601978	0.0619822	0.0233895	0.0255382	0.00147289	4.38899e-05	-0.00643866	0	-0.00617178	0
215	0.618279	0.644891	0.422688	0.431184	0.247841	0.24805	0.0966709	0.0994735		215	0.167029	0.171301	0.110447	0.11197	0.0589308	0.05328	0.0256811	0.0189729	0.00720846	0.00607368		215	0.599137	0.605542	0.322209	0.304046	0.126949	0.126682	0.0380469	0.0351286		215	0.060118	0.0619822	0.0229657	0.0255382	0.00116197	4.39261e-05	-0.00666454	0	-0.00633948	0
215.2	0.619252	0.644952	0.423132	0.431335	0.248429	0.248198	0.0976987	0.0995471		215.2	0.166374	0.171302	0.110006	0.111994	0.0586162	0.0533067	0.0254348	0.0189853	0.00696681	0.00607795		215.2	0.599512	0.605732	0.322744	0.304247	0.127161	0.126786	0.0378928	0.0351595		215.2	0.0600146	0.0619822	0.0231049	0.0255382	0.00134064	4.39622e-05	-0.00671069	0	-0.00599869	0
215.4	0.619529	0.645013	0.423605	0.431486	0.248647	0.248346	0.0982471	0.0996206		215.4	0.165506	0.171304	0.109756	0.112017	0.0582176	0.0533333	0.0243317	0.0189976	0.00638515	0.00608222		215.4	0.599928	0.605921	0.32331	0.304447	0.127492	0.12689	0.0376103	0.0351905		215.4	0.0604316	0.0619822	0.0235623	0.0255382	0.00182786	4.39984e-05	-0.00662566	0	-0.00509507	0
215.6	0.619639	0.645075	0.423684	0.431637	0.248535	0.248494	0.0982124	0.0996942		215.6	0.165449	0.171305	0.109794	0.112041	0.0579929	0.0533599	0.0235837	0.0190099	0.00612859	0.00608648		215.6	0.600013	0.60611	0.323856	0.304646	0.127765	0.126994	0.0375419	0.0352214		215.6	0.0600028	0.0619822	0.0238264	0.0255382	0.00208159	4.40345e-05	-0.00647556	0	-0.00479457	0
215.8	0.619737	0.645136	0.423925	0.431788	0.248415	0.248642	0.098478	0.0997677		215.8	0.165277	0.171307	0.109571	0.112064	0.0586418	0.0533865	0.0228375	0.0190221	0.00572628	0.00609075		215.8	0.60088	0.606298	0.324706	0.304846	0.12854	0.127098	0.0380408	0.0352524		215.8	0.0594607	0.0619822	0.0243272	0.0255382	0.00194266	4.40707e-05	-0.00685112	0	-0.00486843	0
216	0.620138	0.645196	0.423941	0.431939	0.248802	0.248789	0.0992742	0.0998411		216	0.165158	0.171308	0.109696	0.112087	0.0590789	0.0534131	0.0228571	0.0190344	0.00598231	0.00609501		216	0.601028	0.606486	0.325449	0.305046	0.129083	0.127202	0.0377147	0.0352833		216	0.0594712	0.0619822	0.0243965	0.0255382	0.00238697	4.41068e-05	-0.00732208	0	-0.00434572	0
216.2	0.620482	0.645257	0.423719	0.432089	0.248789	0.248937	0.098878	0.0999146		216.2	0.165499	0.171309	0.109765	0.112111	0.0593464	0.0534396	0.0227637	0.0190467	0.00608045	0.00609926		216.2	0.600607	0.606674	0.325235	0.305245	0.128217	0.127306	0.0369353	0.0353143		216.2	0.0599187	0.0619822	0.02492	0.0255382	0.00258574	4.41429e-05	-0.00756702	0	-0.00383098	0
[truncated: 4,918 more rows]

## Sheet: Figure 1c
Figure 1	Identification of two neutralizing antibodies from the phage-display library
Fig 1c	Flow cytometry-based receptor blockage
[truncated: 9 more rows]

## Sheet: Figure 1d
Figure 1	Identification of two neutralizing antibodies from the phage-display library
[truncated: 16 more rows]

[truncated: 24 more sheets: Figure 1e, Figure 1f, Figure 1g, Figure 2a, Figure 2c, Figure 3a, Figure 3b, Figure 4b, Figure 4c, Figure 5a, Figure 5b, Supplementary Figure 1a, Supplementary Figure 1b, Supplementary Figure 1c, Supplementary Figure 1d, Supplementary Figure 2a, Supplementary Figure 2b, Supplementary Figure 2c, Supplementary Figure 3a, Supplementary Figure 3b …]
